# Supplementary material for: O,O′-Diisopropyl S-[2-(benzene­sulfon­amido)­eth­yl]phospho­rodithio­ate
Source: Acta Crystallogr Sect E Struct Rep Online. 2012 Jan 7;68(Pt 2):o282. doi: 10.1107/S160053681105536X (PMC3274979; doi:10.1107/S160053681105536X)
Supplement: Supplementary file 1 [file e-68-0o282-sup1.cif]

##############################################################################
#                                                                            #
# This CIF contains the data in a paper accepted for publication in          #
# Acta Crystallographica Section E. It conforms to the requirements of       #
# Notes for Authors for Acta Crystallographica Section E, and has been       #
# peer reviewed under the auspices of the IUCr Commission on Journals.       #
#                                                                            #
# Full details of the Crystallographic Information File format               #
# are given in the paper "The Crystallographic Information File (CIF):       #
# a New Standard Archive File for Crystallography" by S. R. Hall, F. H.      #
# Allen and I. D. Brown [Acta Cryst. (1991), A47, 655-685].                  #
#                                                                            #
# The current version of the core CIF dictionary is obtainable from          #
# ftp://ftp.iucr.org/pub/cif_core.dic.                                       #
#                                                                            #
# Software is freely available for graphical display of the structure(s)     #
# in this CIF. For information consult the CIF software page                 #
# http://www.iucr.org/resources/cif/software.                                #
#                                                                            #
# This file may be used for bona fide research purposes within the           #
# scientific community so long as proper attribution is given to the journal # 
# article from which it was obtained.                                        #
#                                                                            #
##############################################################################
data_global
_audit_creation_method     'form.cif (version 2.0)'
_journal_data_validation_number     ?
_journal_date_recd_electronic     2011-12-07
_journal_date_accepted     2011-12-23
_journal_name_full     'Acta Crystallographica, Section E'
_journal_year     2012
_journal_volume     68
_journal_issue      2
_journal_page_first     o282
_journal_page_last     o282
_journal_paper_category     QO
_journal_paper_doi     10.1107/S160053681105536X
_journal_coeditor_code     ZS2173
_publ_contact_author_name     'Hai-Feng Wu'
_publ_contact_author_address
;
   Sinochem Ningbo (Group) Co. Ltd
   Ningbo, Zhejiang 315000, People's Republic of China
;
_publ_contact_author_email     'wuhaifeng@sinochem.com'
_publ_contact_author_fax     '86 574 87780009'
_publ_contact_author_phone     '86 574 87780009'
_publ_section_title
;
<i>O</i>,<i>O</i>'-Diisopropyl
<i>S</i>-[2-(benzenesulfonamido)ethyl]phosphorodithioate
;
loop_
    _publ_author_name
    _publ_author_footnote
    _publ_author_address
    'Hai-Feng Wu' ?
;
   Sinochem Ningbo (Group) Co. Ltd
   Ningbo, Zhejiang 315000, People's Republic of China
;
    'Xin-Yi Liu' ?
;
   Sinochem Ningbo (Group) Co. Ltd
   Ningbo, Zhejiang 315000, People's Republic of China
;
    'Fan-Hua Zhang' ?
;
   Sinochem Ningbo (Group) Co. Ltd
   Ningbo, Zhejiang 315000, People's Republic of China
;
    'Yun-Xiao He' ?
;
   Sinochem Ningbo (Group) Co. Ltd
   Ningbo, Zhejiang 315000, People's Republic of China
;
data_I
_audit_creation_method     SHELXL-97
_chemical_name_systematic
;
<i>O</i>,<i>O</i>'-Diisopropyl
<i>S</i>-[2-(benzenesulfonamido)ethyl]dithiophosphate
;
_chemical_name_common
;
<i>O</i>,<i>O</i>'-Diisopropyl
<i>S</i>-[2-(benzenesulfonamido)ethyl]phosphorodithioate
;
_chemical_formula_moiety     'C14 H24 N O4 P S3'
_chemical_formula_sum     'C14 H24 N O4 P S3'
_chemical_formula_iupac     'C14 H24 N O4 P S3'
_chemical_formula_weight     397.49
_chemical_melting_point     ?
_symmetry_cell_setting     monoclinic
_symmetry_space_group_name_H-M     'P 21/n'
_symmetry_space_group_name_Hall     '-P 2yn'
loop_
    _symmetry_equiv_pos_as_xyz
    'x, y, z'
    '-x+1/2, y+1/2, -z+1/2'
    '-x, -y, -z'
    'x+1/2, -y+1/2, z+1/2'
_cell_length_a     8.6431(17)
_cell_length_b     24.465(5)
_cell_length_c     9.875(2)
_cell_angle_alpha     90.00
_cell_angle_beta     104.99(3)
_cell_angle_gamma     90.00
_cell_volume     2017.1(8)
_cell_formula_units_Z     4
_cell_measurement_reflns_used     19632
_cell_measurement_theta_min     3.25
_cell_measurement_theta_max     27.45
_cell_measurement_temperature     293(2)
_exptl_crystal_description     block
_exptl_crystal_colour     colorless
_exptl_crystal_size_max     0.37
_exptl_crystal_size_mid     0.35
_exptl_crystal_size_min     0.27
_exptl_crystal_density_diffrn     1.309
_exptl_crystal_density_meas     ?
_exptl_crystal_density_method     'not measured'
_exptl_crystal_F_000     840
_exptl_absorpt_coefficient_mu     0.462
_exptl_absorpt_correction_type     multi-scan
_exptl_absorpt_process_details     '(ABSCOR; Higashi, 1995)'
_exptl_absorpt_correction_T_min     0.843
_exptl_absorpt_correction_T_max     0.883
_exptl_special_details     ?
_diffrn_ambient_temperature     293(2)
_diffrn_radiation_type     MoK\a
_diffrn_radiation_wavelength     0.71073
_diffrn_radiation_source     'fine-focus sealed tube'
_diffrn_radiation_monochromator     graphite
_diffrn_measurement_device_type     'Rigaku R-AXIS RAPID CCD'
_diffrn_measurement_method     '\w scans'
_diffrn_detector_area_resol_mean     ?
_diffrn_reflns_number     19632
_diffrn_reflns_av_R_equivalents     0.0287
_diffrn_reflns_av_sigmaI/netI     0.0238
_diffrn_reflns_theta_min     3.25
_diffrn_reflns_theta_max     27.45
_diffrn_reflns_theta_full     27.45
_diffrn_measured_fraction_theta_max     0.998
_diffrn_measured_fraction_theta_full     0.998
_diffrn_reflns_limit_h_min     -11
_diffrn_reflns_limit_h_max     10
_diffrn_reflns_limit_k_min     -31
_diffrn_reflns_limit_k_max     31
_diffrn_reflns_limit_l_min     -12
_diffrn_reflns_limit_l_max     12
_diffrn_standards_number     0
_diffrn_standards_interval_count     .
_diffrn_standards_interval_time     .
_diffrn_standards_decay_%     ?
_refine_special_details
;
Refinement of <i>F</i>^2^ against ALL reflections. The weighted <i>R</i>-factor
<i>wR</i> and goodness of fit <i>S</i> are based on <i>F</i>^2^, conventional
<i>R</i>-factors <i>R</i> are based on <i>F</i>, with <i>F</i> set to zero for
negative <i>F</i>^2^. The threshold expression of <i>F</i>^2^ >
\s(<i>F</i>^2^) is used only for calculating <i>R</i>-factors(gt) <i>etc</i>.
and is not relevant to the choice of reflections for refinement.
<i>R</i>-factors based on <i>F</i>^2^ are statistically about twice as large
as those based on <i>F</i>, and <i>R</i>- factors based on ALL data will be
even larger.
;
_reflns_number_total     4605
_reflns_number_gt     3083
_reflns_threshold_expression     'I>2\s(I)'
_refine_ls_structure_factor_coef     Fsqd
_refine_ls_matrix_type     full
_refine_ls_R_factor_all     0.0692
_refine_ls_R_factor_gt     0.0409
_refine_ls_wR_factor_gt     0.1011
_refine_ls_wR_factor_ref     0.1272
_refine_ls_goodness_of_fit_ref     1.112
_refine_ls_restrained_S_all     1.112
_refine_ls_number_reflns     4605
_refine_ls_number_parameters     208
_refine_ls_number_restraints     0
_refine_ls_hydrogen_treatment     constr
_refine_ls_weighting_scheme     calc
_refine_ls_weighting_details
         'calc w=1/[\s^2^(Fo^2^)+(0.0534P)^2^+0.6749P] where P=(Fo^2^+2Fc^2^)/3'
_atom_sites_solution_hydrogens     geom
_atom_sites_solution_primary     direct
_atom_sites_solution_secondary     difmap
_refine_ls_shift/su_max     0.001
_refine_ls_shift/su_mean     0.000
_refine_diff_density_max     0.351
_refine_diff_density_min     -0.395
_refine_ls_extinction_method     none
_refine_ls_extinction_coef     ?
loop_
    _atom_type_symbol
    _atom_type_description
    _atom_type_scat_dispersion_real
    _atom_type_scat_dispersion_imag
    _atom_type_scat_source
    'C' 'C' 0.0033 0.0016
                         'International Tables Vol C Tables 4.2.6.8 and 6.1.1.4'
    'H' 'H' 0.0000 0.0000
                         'International Tables Vol C Tables 4.2.6.8 and 6.1.1.4'
    'N' 'N' 0.0061 0.0033
                         'International Tables Vol C Tables 4.2.6.8 and 6.1.1.4'
    'O' 'O' 0.0106 0.0060
                         'International Tables Vol C Tables 4.2.6.8 and 6.1.1.4'
    'P' 'P' 0.1023 0.0942
                         'International Tables Vol C Tables 4.2.6.8 and 6.1.1.4'
    'S' 'S' 0.1246 0.1234
                         'International Tables Vol C Tables 4.2.6.8 and 6.1.1.4'
_computing_data_collection     'RAPID-AUTO (Rigaku, 1998)'
_computing_cell_refinement     'RAPID-AUTO (Rigaku, 1998)'
_computing_data_reduction     'CrystalStructure (Rigaku/MSC, 2004)'
_computing_structure_solution     'SHELXS97 (Sheldrick, 2008)'
_computing_structure_refinement     'SHELXL97 (Sheldrick, 2008)'
_computing_molecular_graphics     'ORTEPII (Johnson, 1976)'
_computing_publication_material     'SHELXL97 (Sheldrick, 2008)'
loop_
    _atom_site_type_symbol
    _atom_site_label
    _atom_site_fract_x
    _atom_site_fract_y
    _atom_site_fract_z
    _atom_site_U_iso_or_equiv
    _atom_site_adp_type
    _atom_site_calc_flag
    _atom_site_refinement_flags
    _atom_site_occupancy
    _atom_site_symmetry_multiplicity
    _atom_site_disorder_assembly
    _atom_site_disorder_group
    P P 0.25939(7) 0.64011(3) 0.36909(6) 0.04780(17) Uani d . 1 1 . .
    S S1 0.36714(8) 0.63940(4) 0.22205(8) 0.0740(2) Uani d . 1 1 . .
    S S2 0.40173(9) 0.66439(3) 0.56352(7) 0.0654(2) Uani d . 1 1 . .
    S S3 0.47902(8) 0.85949(3) 0.34382(7) 0.05828(19) Uani d . 1 1 . .
    N N 0.5557(2) 0.81061(8) 0.4499(2) 0.0591(5) Uani d . 1 1 . .
    H H0A 0.6574 0.8085 0.4858 0.071 Uiso calc R 1 1 . .
    O O1 0.19173(18) 0.58432(6) 0.40940(18) 0.0543(4) Uani d . 1 1 . .
    O O2 0.10605(17) 0.67690(7) 0.33022(17) 0.0520(4) Uani d . 1 1 . .
    O O3 0.6077(2) 0.89486(8) 0.3366(2) 0.0812(6) Uani d . 1 1 . .
    O O4 0.3819(3) 0.83522(9) 0.2196(2) 0.0808(6) Uani d . 1 1 . .
    C C1 0.2942(3) 0.53593(10) 0.4530(3) 0.0570(6) Uani d . 1 1 . .
    H H1A 0.4064 0.5460 0.4633 0.068 Uiso calc R 1 1 . .
    C C2 0.2453(5) 0.49360(13) 0.3407(4) 0.0934(11) Uani d . 1 1 . .
    H H2A 0.2640 0.5072 0.2551 0.140 Uiso calc R 1 1 . .
    H H2B 0.1336 0.4855 0.3263 0.140 Uiso calc R 1 1 . .
    H H2C 0.3070 0.4610 0.3686 0.140 Uiso calc R 1 1 . .
    C C3 0.2729(5) 0.51819(14) 0.5913(4) 0.0915(10) Uani d . 1 1 . .
    H H3A 0.3072 0.5469 0.6587 0.137 Uiso calc R 1 1 . .
    H H3B 0.3358 0.4860 0.6219 0.137 Uiso calc R 1 1 . .
    H H3C 0.1620 0.5102 0.5825 0.137 Uiso calc R 1 1 . .
    C C4 -0.0043(3) 0.68091(10) 0.4232(3) 0.0551(6) Uani d . 1 1 . .
    H H4A 0.0481 0.6651 0.5148 0.066 Uiso calc R 1 1 . .
    C C5 -0.1513(3) 0.64868(14) 0.3583(4) 0.0869(10) Uani d . 1 1 . .
    H H5A -0.1231 0.6110 0.3520 0.130 Uiso calc R 1 1 . .
    H H5B -0.1995 0.6625 0.2661 0.130 Uiso calc R 1 1 . .
    H H5C -0.2258 0.6518 0.4150 0.130 Uiso calc R 1 1 . .
    C C6 -0.0328(4) 0.74050(12) 0.4411(4) 0.0874(10) Uani d . 1 1 . .
    H H6A 0.0667 0.7580 0.4862 0.131 Uiso calc R 1 1 . .
    H H6B -0.1070 0.7449 0.4978 0.131 Uiso calc R 1 1 . .
    H H6C -0.0763 0.7569 0.3510 0.131 Uiso calc R 1 1 . .
    C C7 0.5288(3) 0.71656(11) 0.5167(3) 0.0647(7) Uani d . 1 1 . .
    H H7A 0.6232 0.7214 0.5941 0.078 Uiso calc R 1 1 . .
    H H7B 0.5640 0.7041 0.4363 0.078 Uiso calc R 1 1 . .
    C C8 0.4462(3) 0.76989(10) 0.4830(3) 0.0601(6) Uani d . 1 1 . .
    H H8A 0.3538 0.7657 0.4035 0.072 Uiso calc R 1 1 . .
    H H8B 0.4088 0.7823 0.5623 0.072 Uiso calc R 1 1 . .
    C C9 0.3490(3) 0.89472(9) 0.4243(2) 0.0505(5) Uani d . 1 1 . .
    C C10 0.4098(4) 0.93520(10) 0.5218(3) 0.0628(7) Uani d . 1 1 . .
    H H10A 0.5180 0.9441 0.5437 0.075 Uiso calc R 1 1 . .
    C C11 0.3071(4) 0.96202(12) 0.5857(3) 0.0766(8) Uani d . 1 1 . .
    H H11A 0.3463 0.9896 0.6502 0.092 Uiso calc R 1 1 . .
    C C12 0.1486(4) 0.94845(13) 0.5552(3) 0.0768(8) Uani d . 1 1 . .
    H H12A 0.0810 0.9666 0.5996 0.092 Uiso calc R 1 1 . .
    C C13 0.0884(4) 0.90801(14) 0.4589(3) 0.0757(8) Uani d . 1 1 . .
    H H13A -0.0196 0.8988 0.4388 0.091 Uiso calc R 1 1 . .
    C C14 0.1885(3) 0.88125(11) 0.3926(3) 0.0623(7) Uani d . 1 1 . .
    H H14A 0.1481 0.8542 0.3267 0.075 Uiso calc R 1 1 . .
loop_
    _atom_site_aniso_label
    _atom_site_aniso_U_11
    _atom_site_aniso_U_22
    _atom_site_aniso_U_33
    _atom_site_aniso_U_12
    _atom_site_aniso_U_13
    _atom_site_aniso_U_23
    P 0.0387(3) 0.0591(4) 0.0454(3) 0.0051(3) 0.0104(2) 0.0005(3)
    S1 0.0534(4) 0.1117(6) 0.0642(5) 0.0140(4) 0.0283(3) 0.0037(4)
    S2 0.0685(4) 0.0623(4) 0.0540(4) -0.0086(3) -0.0046(3) 0.0056(3)
    S3 0.0680(4) 0.0611(4) 0.0495(4) -0.0070(3) 0.0221(3) -0.0053(3)
    N 0.0486(11) 0.0557(12) 0.0750(15) -0.0015(10) 0.0195(10) -0.0034(10)
    O1 0.0462(8) 0.0532(9) 0.0630(11) 0.0029(7) 0.0130(8) -0.0035(8)
    O2 0.0439(8) 0.0652(10) 0.0501(10) 0.0141(7) 0.0181(7) 0.0079(7)
    O3 0.0895(14) 0.0746(12) 0.0930(16) -0.0182(11) 0.0482(12) 0.0031(11)
    O4 0.0968(15) 0.0956(15) 0.0493(11) -0.0054(12) 0.0176(10) -0.0195(10)
    C1 0.0523(13) 0.0521(13) 0.0626(16) 0.0069(11) 0.0076(11) -0.0040(11)
    C2 0.101(2) 0.0698(19) 0.095(3) 0.0190(18) -0.001(2) -0.0266(17)
    C3 0.121(3) 0.078(2) 0.080(2) 0.010(2) 0.035(2) 0.0165(17)
    C4 0.0505(13) 0.0622(14) 0.0597(15) 0.0066(12) 0.0268(11) -0.0014(12)
    C5 0.0572(16) 0.097(2) 0.116(3) -0.0085(16) 0.0391(18) -0.025(2)
    C6 0.089(2) 0.0681(18) 0.123(3) 0.0079(17) 0.061(2) -0.0056(18)
    C7 0.0460(13) 0.0616(15) 0.0792(19) 0.0012(12) 0.0031(12) 0.0021(13)
    C8 0.0564(14) 0.0547(14) 0.0730(18) -0.0022(12) 0.0237(13) -0.0054(12)
    C9 0.0616(14) 0.0488(12) 0.0403(12) -0.0011(11) 0.0118(10) 0.0044(9)
    C10 0.0729(17) 0.0571(14) 0.0581(16) -0.0088(13) 0.0165(13) -0.0068(12)
    C11 0.103(2) 0.0637(17) 0.0653(19) 0.0023(17) 0.0264(17) -0.0104(14)
    C12 0.090(2) 0.0785(19) 0.0666(19) 0.0278(18) 0.0287(17) 0.0078(15)
    C13 0.0605(16) 0.096(2) 0.069(2) 0.0095(16) 0.0140(14) 0.0131(17)
    C14 0.0616(15) 0.0693(16) 0.0513(15) -0.0022(13) 0.0059(12) -0.0012(12)
_geom_special_details
;
All e.s.d.'s (except the e.s.d. in the dihedral angle between two l.s. planes)
are estimated using the full covariance matrix. The cell e.s.d.'s are taken
into account individually in the estimation of e.s.d.'s in distances, angles
and torsion angles; correlations between e.s.d.'s in cell parameters are only
used when they are defined by crystal symmetry. An approximate (isotropic)
treatment of cell e.s.d.'s is used for estimating e.s.d.'s involving l.s.
planes.
;
loop_
    _geom_bond_atom_site_label_1
    _geom_bond_atom_site_label_2
    _geom_bond_site_symmetry_2
    _geom_bond_distance
    _geom_bond_publ_flag
    P O2 . 1.5654(16) ?
    P O1 . 1.5761(18) ?
    P S1 . 1.9171(10) ?
    P S2 . 2.0811(11) ?
    S2 C7 . 1.820(3) ?
    S3 O4 . 1.425(2) ?
    S3 O3 . 1.4254(19) ?
    S3 N . 1.615(2) ?
    S3 C9 . 1.761(3) ?
    N C8 . 1.468(3) ?
    N H0A . 0.8600 ?
    O1 C1 . 1.474(3) ?
    O2 C4 . 1.489(3) ?
    C1 C3 . 1.489(4) ?
    C1 C2 . 1.496(4) ?
    C1 H1A . 0.9800 ?
    C2 H2A . 0.9600 ?
    C2 H2B . 0.9600 ?
    C2 H2C . 0.9600 ?
    C3 H3A . 0.9600 ?
    C3 H3B . 0.9600 ?
    C3 H3C . 0.9600 ?
    C4 C5 . 1.492(4) ?
    C4 C6 . 1.497(4) ?
    C4 H4A . 0.9800 ?
    C5 H5A . 0.9600 ?
    C5 H5B . 0.9600 ?
    C5 H5C . 0.9600 ?
    C6 H6A . 0.9600 ?
    C6 H6B . 0.9600 ?
    C6 H6C . 0.9600 ?
    C7 C8 . 1.484(4) ?
    C7 H7A . 0.9700 ?
    C7 H7B . 0.9700 ?
    C8 H8A . 0.9700 ?
    C8 H8B . 0.9700 ?
    C9 C14 . 1.381(3) ?
    C9 C10 . 1.386(3) ?
    C10 C11 . 1.381(4) ?
    C10 H10A . 0.9300 ?
    C11 C12 . 1.365(4) ?
    C11 H11A . 0.9300 ?
    C12 C13 . 1.377(4) ?
    C12 H12A . 0.9300 ?
    C13 C14 . 1.378(4) ?
    C13 H13A . 0.9300 ?
    C14 H14A . 0.9300 ?
loop_
    _geom_angle_atom_site_label_1
    _geom_angle_atom_site_label_2
    _geom_angle_atom_site_label_3
    _geom_angle_site_symmetry_1
    _geom_angle_site_symmetry_3
    _geom_angle
    _geom_angle_publ_flag
    O2 P O1 . . 102.35(9) ?
    O2 P S1 . . 111.46(7) ?
    O1 P S1 . . 117.91(7) ?
    O2 P S2 . . 108.85(8) ?
    O1 P S2 . . 100.58(7) ?
    S1 P S2 . . 114.48(5) ?
    C7 S2 P . . 102.56(10) ?
    O4 S3 O3 . . 120.22(14) ?
    O4 S3 N . . 107.55(13) ?
    O3 S3 N . . 106.68(13) ?
    O4 S3 C9 . . 106.87(12) ?
    O3 S3 C9 . . 108.84(12) ?
    N S3 C9 . . 105.83(11) ?
    C8 N S3 . . 117.80(17) ?
    C8 N H0A . . 121.1 ?
    S3 N H0A . . 121.1 ?
    C1 O1 P . . 122.36(15) ?
    C4 O2 P . . 121.58(15) ?
    O1 C1 C3 . . 107.1(2) ?
    O1 C1 C2 . . 107.8(2) ?
    C3 C1 C2 . . 113.6(3) ?
    O1 C1 H1A . . 109.4 ?
    C3 C1 H1A . . 109.4 ?
    C2 C1 H1A . . 109.4 ?
    C1 C2 H2A . . 109.5 ?
    C1 C2 H2B . . 109.5 ?
    H2A C2 H2B . . 109.5 ?
    C1 C2 H2C . . 109.5 ?
    H2A C2 H2C . . 109.5 ?
    H2B C2 H2C . . 109.5 ?
    C1 C3 H3A . . 109.5 ?
    C1 C3 H3B . . 109.5 ?
    H3A C3 H3B . . 109.5 ?
    C1 C3 H3C . . 109.5 ?
    H3A C3 H3C . . 109.5 ?
    H3B C3 H3C . . 109.5 ?
    O2 C4 C5 . . 108.1(2) ?
    O2 C4 C6 . . 106.8(2) ?
    C5 C4 C6 . . 114.7(2) ?
    O2 C4 H4A . . 109.0 ?
    C5 C4 H4A . . 109.0 ?
    C6 C4 H4A . . 109.0 ?
    C4 C5 H5A . . 109.5 ?
    C4 C5 H5B . . 109.5 ?
    H5A C5 H5B . . 109.5 ?
    C4 C5 H5C . . 109.5 ?
    H5A C5 H5C . . 109.5 ?
    H5B C5 H5C . . 109.5 ?
    C4 C6 H6A . . 109.5 ?
    C4 C6 H6B . . 109.5 ?
    H6A C6 H6B . . 109.5 ?
    C4 C6 H6C . . 109.5 ?
    H6A C6 H6C . . 109.5 ?
    H6B C6 H6C . . 109.5 ?
    C8 C7 S2 . . 112.74(18) ?
    C8 C7 H7A . . 109.0 ?
    S2 C7 H7A . . 109.0 ?
    C8 C7 H7B . . 109.0 ?
    S2 C7 H7B . . 109.0 ?
    H7A C7 H7B . . 107.8 ?
    N C8 C7 . . 110.2(2) ?
    N C8 H8A . . 109.6 ?
    C7 C8 H8A . . 109.6 ?
    N C8 H8B . . 109.6 ?
    C7 C8 H8B . . 109.6 ?
    H8A C8 H8B . . 108.1 ?
    C14 C9 C10 . . 120.4(2) ?
    C14 C9 S3 . . 120.14(19) ?
    C10 C9 S3 . . 119.4(2) ?
    C11 C10 C9 . . 118.9(3) ?
    C11 C10 H10A . . 120.5 ?
    C9 C10 H10A . . 120.5 ?
    C12 C11 C10 . . 120.7(3) ?
    C12 C11 H11A . . 119.7 ?
    C10 C11 H11A . . 119.7 ?
    C11 C12 C13 . . 120.4(3) ?
    C11 C12 H12A . . 119.8 ?
    C13 C12 H12A . . 119.8 ?
    C12 C13 C14 . . 119.8(3) ?
    C12 C13 H13A . . 120.1 ?
    C14 C13 H13A . . 120.1 ?
    C13 C14 C9 . . 119.7(3) ?
    C13 C14 H14A . . 120.1 ?
    C9 C14 H14A . . 120.1 ?
loop_
    _geom_hbond_atom_site_label_D
    _geom_hbond_atom_site_label_H
    _geom_hbond_atom_site_label_A
    _geom_hbond_site_symmetry_A
    _geom_hbond_distance_DH
    _geom_hbond_distance_HA
    _geom_hbond_distance_DA
    _geom_hbond_angle_DHA
    _geom_hbond_publ_flag
    N H0A S1 4_565 0.86 2.86 3.496(2) 132 yes
    C7 H7B S1 . 0.97 2.83 3.447(3) 122 yes
    C8 H8A O4 . 0.97 2.55 2.980(3) 107 no
    C14 H14A O4 . 0.93 2.55 2.908(4) 103 no
