# Supplementary material for: O,O′-Diisopropyl S-[2-(benzene­sulfon­amido)­eth­yl]phospho­rodithio­ate
Source: Acta Crystallogr Sect E Struct Rep Online. 2012 Jan 7;68(Pt 2):o282. doi: 10.1107/S160053681105536X (PMC3274979; doi:10.1107/S160053681105536X)
Supplement: Supplementary file 2 [file e-68-0o282-Isup2.hkl]

# 
# h,k,l, Fc-squared, Fo-squared, sigma(Fo-squared) and status flag 
# 
data_I
_shelx_title ' tref in P2(1)/n' 
_shelx_refln_list_code          4 
_shelx_F_calc_maximum      173.38 
_exptl_crystal_F_000       840.00 
_reflns_d_resolution_high  0.7708 
 
loop_ 
 _symmetry_equiv_pos_as_xyz 
 'x, y, z' 
 '-x+1/2, y+1/2, -z+1/2' 
 '-x, -y, -z' 
 'x-1/2, -y-1/2, z-1/2' 
 
_cell_length_a     8.6431 
_cell_length_b    24.4655 
_cell_length_c     9.8750 
_cell_angle_alpha  90.000 
_cell_angle_beta  104.991 
_cell_angle_gamma  90.000 
 
_shelx_F_squared_multiplier     1.000 
 
loop_ 
 _refln_index_h 
 _refln_index_k 
 _refln_index_l 
 _refln_F_squared_calc 
 _refln_F_squared_meas 
 _refln_F_squared_sigma 
 _refln_observed_status 
   2   0   0      176.23      168.74      4.33 o 
   4   0   0      854.62      951.00     10.86 o 
   6   0   0      266.48      263.37      7.21 o 
   8   0   0      611.18      643.12     10.98 o 
  10   0   0        1.82        7.01      5.63 o 
   2   1   0     6904.83     6328.77     48.98 o 
   3   1   0     1160.53     1001.68      7.07 o 
   4   1   0       58.24       33.82      2.02 o 
   5   1   0      197.73      168.92      2.83 o 
   6   1   0      124.22      105.88      4.40 o 
   7   1   0       52.92       59.30      3.52 o 
   8   1   0        5.35        6.15      2.74 o 
   9   1   0       34.56       39.27      3.41 o 
  10   1   0       96.08       97.44      5.35 o 
   2   2   0    22046.07    18465.59    151.52 o 
   3   2   0      108.68       77.88      2.18 o 
   4   2   0       43.48       36.29      1.71 o 
   5   2   0       50.19       76.84      2.51 o 
   6   2   0       45.08       48.46      2.49 o 
   7   2   0     1976.76     1936.99     13.13 o 
   8   2   0       82.47       86.63      3.58 o 
   9   2   0        8.15        7.73      2.80 o 
  10   2   0        7.57        2.60      4.17 o 
   1   3   0     5225.62     4952.50     37.10 o 
   2   3   0       57.51       46.33      2.99 o 
   3   3   0     2307.09     2139.12     12.58 o 
   4   3   0        0.00        2.07      1.50 o 
   5   3   0      751.29      697.07      5.19 o 
   6   3   0       12.11       13.01      1.88 o 
   7   3   0       85.55       83.07      3.67 o 
   8   3   0       31.23       25.69      2.65 o 
   9   3   0       44.41       38.99      3.22 o 
  10   3   0       73.34       69.86      4.85 o 
   0   4   0    30060.22    24300.95    200.55 o 
   1   4   0     2567.59     2427.55     14.71 o 
   2   4   0        0.18        3.01      0.98 o 
   3   4   0     2795.14     3084.37     19.62 o 
   4   4   0     1578.65     1617.64      9.26 o 
   5   4   0        6.96       13.12      1.58 o 
   6   4   0       15.38       16.25      1.96 o 
   7   4   0     1006.02     1007.69      8.36 o 
   8   4   0      642.67      651.11      6.78 o 
   9   4   0        1.07        4.74      2.78 o 
  10   4   0        9.06        7.21      3.54 o 
   1   5   0      160.35      188.62      3.13 o 
   2   5   0     6095.76     5726.48     67.93 o 
   3   5   0      134.43      176.42      1.87 o 
   4   5   0        1.09       -0.62      1.10 o 
   5   5   0       76.30       83.17      2.13 o 
   6   5   0      388.77      329.48      4.01 o 
   7   5   0        0.30       -0.30      1.82 o 
   8   5   0       31.08       25.81      2.77 o 
   9   5   0        0.55        0.08      2.22 o 
  10   5   0      138.75      162.13      7.11 o 
   0   6   0    17514.42    16227.66    133.35 o 
   1   6   0     2190.25     2293.87     11.01 o 
   2   6   0      209.12      225.65      2.80 o 
   3   6   0       10.52        6.82      0.75 o 
   4   6   0        0.43        0.71      0.71 o 
   5   6   0        2.48        1.25      1.23 o 
   6   6   0      350.53      324.81      4.11 o 
   7   6   0      620.27      599.34      6.05 o 
   8   6   0      618.92      634.76      6.64 o 
   9   6   0      130.40      128.64      3.90 o 
  10   6   0        0.01        3.15      5.85 o 
   1   7   0       88.91       98.76      1.22 o 
   2   7   0     1441.13     1396.70      9.75 o 
   3   7   0     3826.24     3832.50     40.05 o 
   4   7   0      507.10      573.26      3.63 o 
   5   7   0      392.74      364.67      3.67 o 
   6   7   0        0.20        0.72      1.22 o 
   7   7   0      273.76      291.82      3.87 o 
   8   7   0      290.28      262.08      4.16 o 
   9   7   0       27.80       25.77      3.56 o 
  10   7   0        1.61        0.77      5.57 o 
   0   8   0     2939.23     2858.16     23.47 o 
   1   8   0     2199.91     2258.28     10.73 o 
   2   8   0     1761.91     1845.30     14.78 o 
   3   8   0      624.31      681.05      7.41 o 
   4   8   0     1335.55     1358.29      9.71 o 
   5   8   0      433.73      397.15      4.32 o 
   6   8   0       28.36       23.09      2.46 o 
   7   8   0      723.23      744.07      6.17 o 
   8   8   0      193.39      180.18      3.98 o 
   9   8   0        9.48        7.34      3.96 o 
  10   8   0      128.33      155.21     11.14 o 
   1   9   0        0.29        0.40      0.77 o 
   2   9   0    11774.34    12294.37    105.81 o 
   3   9   0      428.77      473.48      3.74 o 
   4   9   0       11.82       13.09      0.97 o 
   5   9   0      414.55      449.12      9.37 o 
   6   9   0      254.04      248.22      5.78 o 
   7   9   0       26.28       26.61      1.79 o 
   8   9   0        0.30        0.82      1.72 o 
   9   9   0        1.28       -2.70      6.03 o 
  10   9   0      109.69      131.28     12.63 o 
   0  10   0     7208.07     6976.06     61.43 o 
   1  10   0      157.68      196.49      2.49 o 
   2  10   0       29.10       32.02      1.15 o 
   3  10   0     2221.25     2407.41     19.11 o 
   4  10   0       10.97       13.52      4.34 o 
   5  10   0       97.84       84.85      6.31 o 
   6  10   0       24.03       22.37      1.94 o 
   7  10   0      329.29      323.58     10.52 o 
   8  10   0      286.56      288.99     14.21 o 
   9  10   0       59.76       58.09     20.61 o 
  10  10   0        8.37        1.29      6.62 o 
   1  11   0      340.30      407.43      2.78 o 
   2  11   0     3193.78     3061.17     14.46 o 
   3  11   0     3333.29     3322.54     28.75 o 
   4  11   0     1277.60     1404.46     18.74 o 
   5  11   0        1.05       -0.61      3.43 o 
   6  11   0       30.52       27.79      6.13 o 
   7  11   0        0.23       -5.66      5.66 o 
   8  11   0       15.82       20.93      6.15 o 
   9  11   0       29.89       37.81     15.14 o 
  10  11   0        8.94        5.44      7.82 o 
   0  12   0      470.18      509.74      5.06 o 
   1  12   0       22.37       22.58      1.32 o 
   2  12   0      406.05      438.71      3.42 o 
   3  12   0     2272.95     2295.22     21.04 o 
   4  12   0      772.46      819.87     12.54 o 
   5  12   0      109.35      123.17      7.56 o 
   6  12   0      291.61      298.97      9.88 o 
   7  12   0      387.33      434.95     11.97 o 
   8  12   0        5.72        9.79      5.79 o 
   9  12   0       13.65       18.38      9.02 o 
  10  12   0       74.97       86.61     11.65 o 
   1  13   0       21.23       17.94      1.60 o 
   2  13   0      277.32      294.06      2.60 o 
   3  13   0        8.15        9.87      3.62 o 
   4  13   0       20.69       22.26      4.81 o 
   5  13   0      693.64      744.48     16.87 o 
   6  13   0        3.63        5.84      5.46 o 
   7  13   0        0.30        0.76      4.44 o 
   8  13   0        0.48        4.89      5.65 o 
   9  13   0       41.04       50.59     10.78 o 
   0  14   0      300.19      253.70      4.17 o 
   1  14   0       90.88      122.52      2.47 o 
   2  14   0       65.72       56.10      2.15 o 
   3  14   0        3.72        1.63      3.52 o 
   4  14   0     1093.38     1108.85     15.43 o 
   5  14   0       21.67       29.33      5.82 o 
   6  14   0        7.86        4.11      5.44 o 
   7  14   0        8.04        6.40      6.13 o 
   8  14   0      160.61      180.48      9.97 o 
   9  14   0       76.41       79.43     10.73 o 
   1  15   0       42.92       42.46      2.31 o 
   2  15   0      760.27      756.43     11.31 o 
   3  15   0      638.10      660.86     12.49 o 
   4  15   0       40.14       49.15      7.28 o 
   5  15   0        0.52        0.01      4.11 o 
   6  15   0       19.26       18.96      5.91 o 
   7  15   0       39.08       49.56      8.10 o 
   8  15   0        7.97       12.61      6.74 o 
   9  15   0        0.44       -2.65      9.24 o 
   0  16   0      351.20      329.44      5.93 o 
   1  16   0      983.64      986.38      6.79 o 
   2  16   0       15.09       17.80      1.62 o 
   3  16   0     1179.13     1223.12     22.18 o 
   4  16   0       82.65       96.21      6.32 o 
   5  16   0        0.85        2.35      5.11 o 
   6  16   0        8.73        5.06      5.21 o 
   7  16   0        3.27       10.11      6.17 o 
   8  16   0       11.58        8.79      7.50 o 
   9  16   0       41.76       28.75     16.24 o 
   1  17   0      150.90      159.68      2.89 o 
   2  17   0      110.42       97.97      2.46 o 
   3  17   0        1.23        1.53      1.40 o 
   4  17   0        1.20        8.59      4.85 o 
   5  17   0      177.58      177.72      9.38 o 
   6  17   0       16.90       26.68      7.56 o 
   7  17   0       30.23       26.32      7.94 o 
   8  17   0       32.81       40.13      8.42 o 
   9  17   0       23.71       25.72     12.55 o 
   0  18   0      271.39      278.46      6.45 o 
   1  18   0        0.13        1.17      1.80 o 
   2  18   0      164.08      168.46      4.18 o 
   3  18   0        0.41       -0.05      0.61 o 
   4  18   0     1137.77     1133.50     15.97 o 
   5  18   0       89.98       87.36     11.92 o 
   6  18   0       29.01       22.34      7.69 o 
   7  18   0        3.42        8.51      8.30 o 
   8  18   0       25.96       27.16      8.17 o 
   1  19   0      642.12      674.44      7.58 o 
   2  19   0        0.40       -0.23      1.56 o 
   3  19   0      347.77      348.14      3.53 o 
   4  19   0      119.86      155.75      9.78 o 
   5  19   0        6.39        4.64      5.74 o 
   6  19   0       32.55       30.93     13.29 o 
   7  19   0       12.80       20.88      8.23 o 
   8  19   0       11.19       12.06      8.76 o 
   0  20   0       30.24       34.24      3.44 o 
   1  20   0      455.21      448.13      5.21 o 
   2  20   0        7.81        8.61      3.05 o 
   3  20   0      482.71      491.78     10.52 o 
   4  20   0        9.48       13.40      6.87 o 
   5  20   0        3.76        6.62      8.17 o 
   6  20   0        1.41       -0.49      4.83 o 
   7  20   0       17.59       22.35      7.63 o 
   8  20   0       10.68       22.00      9.73 o 
   1  21   0      585.36      640.67      6.19 o 
   2  21   0       27.53       30.84      3.91 o 
   3  21   0      267.22      251.38      6.81 o 
   4  21   0        0.11        1.98      4.44 o 
   5  21   0       30.11       24.34     10.66 o 
   6  21   0       11.48       12.80      7.37 o 
   7  21   0        2.84        6.92      6.88 o 
   8  21   0        9.60       14.75      8.43 o 
   0  22   0      590.35      631.76     10.62 o 
   1  22   0       23.03       30.74      3.13 o 
   2  22   0        2.58        2.32      2.01 o 
   3  22   0       61.82       75.23      3.79 o 
   4  22   0      287.63      320.61     10.05 o 
   5  22   0       32.38       32.12     14.08 o 
   6  22   0        3.70        5.42      6.99 o 
   7  22   0        1.77       -4.23      7.60 o 
   1  23   0       80.13       88.40      4.96 o 
   2  23   0       19.56       18.20      2.60 o 
   3  23   0        0.63        0.97      2.03 o 
   4  23   0       28.05       36.15      6.50 o 
   5  23   0       11.54       12.07      7.07 o 
   6  23   0       44.47       47.92     18.10 o 
   7  23   0        8.81        6.15      7.93 o 
   0  24   0       91.59      101.86      4.81 o 
   1  24   0       52.64       54.02      3.06 o 
   2  24   0       50.14       51.88      3.01 o 
   3  24   0       61.53       63.05      3.88 o 
   4  24   0       60.86       16.34     16.58 o 
   5  24   0        6.39       -0.96      8.19 o 
   6  24   0        0.00        2.81      8.23 o 
   7  24   0       30.22       24.35     24.69 o 
   1  25   0      157.91      177.13      4.48 o 
   2  25   0        1.34       -2.45      2.45 o 
   3  25   0       37.04       29.04      8.87 o 
   4  25   0       14.79        5.72      6.33 o 
   5  25   0        7.24        1.37      6.00 o 
   6  25   0       10.40        8.33      8.77 o 
   0  26   0       53.92       69.90      7.46 o 
   1  26   0        7.66        7.94      3.13 o 
   2  26   0        8.12        7.03      3.11 o 
   3  26   0       94.12      118.58      9.32 o 
   4  26   0        1.50        2.21      5.15 o 
   5  26   0        3.29        0.87      5.41 o 
   6  26   0        6.28        6.06      7.12 o 
   1  27   0       67.01       77.20      4.50 o 
   2  27   0       15.49        4.46      2.85 o 
   3  27   0        0.73        0.68      4.87 o 
   4  27   0       28.29       12.31      9.65 o 
   5  27   0       18.19        8.69      8.00 o 
   0  28   0      116.55      126.41      6.89 o 
   1  28   0       18.56        8.62      2.92 o 
   2  28   0        1.47        0.57      1.98 o 
   3  28   0       11.66       -0.14      4.02 o 
   4  28   0       56.31       -0.95      6.55 o 
   5  28   0        0.34        0.27      5.27 o 
   1  29   0       28.83       15.29      6.69 o 
   2  29   0       28.75        2.95      5.28 o 
   3  29   0       13.95        1.04      6.12 o 
   4  29   0       16.38       -1.52      7.36 o 
   0  30   0       29.42       33.19     11.44 o 
   1  30   0        6.11        2.72      2.95 o 
   2  30   0        0.27       -1.33      4.54 o 
   3  30   0       13.43        1.20      5.12 o 
   1  31   0       14.97       12.45      3.77 o 
   2  31   0       56.36        0.52      6.56 o 
 -11   0   1        9.22       10.82      4.44 o 
  -9   0   1      471.57      486.88     10.38 o 
  -7   0   1      875.07      803.95     11.44 o 
  -5   0   1       29.01       43.13      3.10 o 
  -3   0   1      186.47      224.92      4.64 o 
   1   0   1      507.54      581.35     12.88 o 
   3   0   1     1089.73     1078.50     11.56 o 
   5   0   1      162.10      180.16      5.99 o 
   7   0   1       38.26       37.55      3.82 o 
   9   0   1      119.51      129.36      6.31 o 
 -11   1   1       48.04       37.67      4.66 o 
 -10   1   1       20.00       21.13      3.70 o 
  -9   1   1       62.38       72.03      4.17 o 
  -8   1   1        7.41        5.70      2.92 o 
  -7   1   1      922.79      874.75      7.50 o 
  -6   1   1      770.36      768.33      6.40 o 
  -5   1   1       75.16       70.21      2.62 o 
  -4   1   1      241.66      263.85      3.24 o 
  -3   1   1        2.15        3.74      0.98 o 
  -2   1   1     2740.37     2559.44     10.06 o 
   1   1   1    13562.35    12647.24     99.15 o 
   2   1   1     7266.07     6995.42     40.31 o 
   3   1   1       17.02       17.04      1.71 o 
   4   1   1     1885.88     2036.55     19.19 o 
   5   1   1      175.14      166.18      3.50 o 
   6   1   1       40.85       53.40      3.31 o 
   7   1   1       38.82       31.45      2.75 o 
   8   1   1       38.45       32.62      2.98 o 
   9   1   1        1.36        5.07      2.51 o 
  10   1   1        1.20        3.62      3.53 o 
 -11   2   1        0.38        9.10      5.93 o 
 -10   2   1       55.71       51.45      3.58 o 
  -9   2   1        0.64       -0.87      1.95 o 
  -8   2   1     1029.98     1001.20      9.32 o 
  -7   2   1      145.55      124.30      3.56 o 
  -6   2   1        2.74        0.40      1.89 o 
  -5   2   1      438.31      425.31      5.45 o 
  -4   2   1      384.51      390.24      3.78 o 
  -3   2   1     1186.57     1362.12      7.05 o 
  -2   2   1    18588.36    16166.33    129.76 o 
  -1   2   1     1952.47     1905.43      8.04 o 
   1   2   1      115.10      126.18      3.54 o 
   2   2   1     1759.92     1661.94      9.99 o 
   3   2   1       12.46       15.70      2.16 o 
   4   2   1        1.46        7.77      3.83 o 
   5   2   1       10.56       15.01      3.10 o 
   6   2   1      212.96      222.86      4.74 o 
   7   2   1        2.11        1.34      1.92 o 
   8   2   1        3.67        2.32      2.25 o 
   9   2   1       47.84       42.29      3.69 o 
  10   2   1       53.65       43.94      5.74 o 
 -10   3   1       30.88       24.83      3.56 o 
  -9   3   1       37.50       33.69      3.35 o 
  -8   3   1      276.76      262.35      4.64 o 
  -7   3   1       24.81       38.65      3.56 o 
  -6   3   1      814.68      791.16      6.38 o 
  -5   3   1      711.56      672.39      6.22 o 
  -4   3   1     3328.53     3314.87     18.52 o 
  -3   3   1       60.75       36.58      1.17 o 
  -2   3   1      163.17      162.03      2.27 o 
  -1   3   1     3412.09     3162.55     13.45 o 
   0   3   1     1843.17     1785.41      9.29 o 
   1   3   1    25092.09    22074.37    541.19 o 
   2   3   1        3.69       10.78      1.59 o 
   3   3   1       19.65       22.18      1.90 o 
   4   3   1      180.35      209.16      4.52 o 
   5   3   1       13.17       18.21      3.20 o 
   6   3   1      247.21      226.67      5.01 o 
   7   3   1      317.63      287.14      4.88 o 
   8   3   1      102.00       97.01      3.58 o 
   9   3   1       21.85       28.32      3.89 o 
  10   3   1        2.17        1.98      4.18 o 
 -10   4   1        0.46       -1.80      3.22 o 
  -9   4   1      506.94      508.17      6.93 o 
  -8   4   1      314.21      318.64      5.00 o 
  -7   4   1        4.33        8.55      2.74 o 
  -6   4   1       78.49       81.32      2.26 o 
  -5   4   1       58.31       82.07      2.12 o 
  -4   4   1       17.25       20.90      1.55 o 
  -3   4   1     1355.85     1229.46      6.18 o 
  -2   4   1     2221.84     2286.75      9.75 o 
  -1   4   1     7627.19     7723.89     34.17 o 
   0   4   1        6.47       13.68      1.03 o 
   1   4   1     4831.12     4723.27     25.40 o 
   2   4   1       63.65       85.73      1.94 o 
   3   4   1      668.96      721.88      8.29 o 
   4   4   1       45.28       46.41      3.09 o 
   5   4   1      197.33      233.08      4.75 o 
   6   4   1       64.00       53.52      2.84 o 
   7   4   1       29.06       31.49      2.48 o 
   8   4   1        7.03        3.53      2.34 o 
   9   4   1       56.70       44.53      3.29 o 
  10   4   1       23.59       15.69      3.72 o 
 -10   5   1       14.70        9.95      2.76 o 
  -9   5   1        1.53        1.66      1.91 o 
  -8   5   1      328.47      305.96      5.13 o 
  -7   5   1      718.10      702.25      6.36 o 
  -6   5   1      534.79      549.81      4.84 o 
  -5   5   1      315.00      316.32      3.41 o 
  -4   5   1      618.25      664.68      4.97 o 
  -3   5   1        2.61        5.88      0.73 o 
  -2   5   1      681.54      814.40      4.58 o 
  -1   5   1     6640.47     6536.55     29.53 o 
   0   5   1    12592.58    12146.61     90.04 o 
   1   5   1     1601.57     1454.83      8.38 o 
   2   5   1     5247.53     5233.08     40.33 o 
   3   5   1       64.18       65.88      1.97 o 
   4   5   1       79.78       84.78      2.72 o 
   5   5   1     1767.59     1812.19     15.62 o 
   6   5   1      334.04      340.20      4.55 o 
   7   5   1       14.64       10.96      2.06 o 
   8   5   1        0.97        3.44      2.21 o 
   9   5   1      130.91      132.63      4.64 o 
  10   5   1       46.55       38.44      7.82 o 
 -10   6   1       99.86      113.58     14.62 o 
  -9   6   1      218.71      255.64      4.95 o 
  -8   6   1      417.59      403.30      5.00 o 
  -7   6   1     1041.44     1008.59      8.41 o 
  -6   6   1      197.47      203.59      3.28 o 
  -5   6   1      215.70      199.17      2.81 o 
  -4   6   1      132.34       98.29      1.94 o 
  -3   6   1      241.38      252.00      2.09 o 
  -2   6   1     4746.57     4612.29     56.20 o 
  -1   6   1     5312.79     5503.47     25.33 o 
   0   6   1      110.62      118.78      2.00 o 
   1   6   1       21.93       22.49      1.50 o 
   2   6   1     1797.11     1760.77     11.37 o 
   3   6   1      599.11      643.77      5.10 o 
   4   6   1        6.78       15.85      2.84 o 
   5   6   1       19.31       12.38      3.14 o 
   6   6   1      219.57      234.44      5.12 o 
   7   6   1        0.10        2.25      1.87 o 
   8   6   1       11.04       18.24      2.47 o 
   9   6   1       27.93       22.32      3.25 o 
  10   6   1       66.57       67.50     10.33 o 
 -10   7   1        1.06        0.28      4.08 o 
  -9   7   1        1.14        1.39      2.36 o 
  -8   7   1       14.45       13.25      2.14 o 
  -7   7   1       68.36       68.82      3.64 o 
  -6   7   1     3402.32     3337.70     18.46 o 
  -5   7   1      495.30      489.77      3.92 o 
  -4   7   1     3570.99     3781.62     20.18 o 
  -3   7   1       61.95       41.18      1.99 o 
  -2   7   1       92.42       72.86      1.51 o 
  -1   7   1     3059.71     3016.65     13.02 o 
   0   7   1     4544.63     4396.67     20.33 o 
   1   7   1        0.00       -0.65      1.24 o 
   2   7   1     3174.58     2992.06     16.73 o 
   3   7   1      596.91      570.50      4.49 o 
   4   7   1      564.85      561.07      6.10 o 
   5   7   1       61.42       66.19      2.84 o 
   6   7   1      597.17      594.10      5.64 o 
   7   7   1      355.39      300.73      4.43 o 
   8   7   1       47.97       51.76      3.08 o 
   9   7   1       43.66       28.84      5.47 o 
  10   7   1       59.13       85.41     15.05 o 
 -10   8   1       47.98       56.33      7.37 o 
  -9   8   1      317.86      303.95      5.90 o 
  -8   8   1      216.00      229.99      3.99 o 
  -7   8   1       53.56       44.84      2.06 o 
  -6   8   1      291.74      300.09      3.94 o 
  -5   8   1      844.07      911.91      7.99 o 
  -4   8   1       71.95       43.43      2.08 o 
  -3   8   1      127.37      156.69      4.64 o 
  -2   8   1     6994.66     7186.03     75.31 o 
  -1   8   1     1180.85     1094.06      5.58 o 
   0   8   1      920.83      893.27      4.96 o 
   1   8   1     2577.37     2644.81     14.32 o 
   2   8   1      167.12      225.00      2.33 o 
   3   8   1      326.84      373.47      3.14 o 
   4   8   1      660.31      772.66      7.52 o 
   5   8   1       10.73        9.68      1.52 o 
   6   8   1        2.52        6.03      1.92 o 
   7   8   1       57.10       49.61      2.80 o 
   8   8   1        5.80        3.84      1.79 o 
   9   8   1       48.39       32.11      7.63 o 
  10   8   1        9.63       14.98      8.01 o 
 -10   9   1       18.41       24.73      6.84 o 
  -9   9   1       12.75       12.88      6.67 o 
  -8   9   1       27.01       17.74      1.55 o 
  -7   9   1      112.40      105.38      3.11 o 
  -6   9   1        9.25        5.00      1.27 o 
  -5   9   1      773.18      786.20     13.52 o 
  -4   9   1     2200.70     2288.67     20.36 o 
  -3   9   1      260.42      233.35      5.85 o 
  -2   9   1     1280.87     1401.03      8.11 o 
  -1   9   1      551.43      628.77      4.72 o 
   0   9   1     2381.11     2399.79     12.16 o 
   1   9   1     6124.65     5755.74     30.03 o 
   2   9   1     2461.54     2529.38     13.09 o 
   3   9   1      491.42      495.90      3.48 o 
   4   9   1      211.60      200.64      3.01 o 
   5   9   1     1698.66     1714.55     14.01 o 
   6   9   1      398.76      389.56      3.74 o 
   7   9   1       83.99       71.35      2.72 o 
   8   9   1       17.95       20.36      2.28 o 
   9   9   1      220.77      251.08     18.82 o 
  10   9   1       11.25        8.74      7.72 o 
 -10  10   1       29.11       20.45      6.98 o 
  -9  10   1      403.67      415.10     11.76 o 
  -8  10   1      213.00      240.78      9.70 o 
  -7  10   1      511.11      518.24     15.52 o 
  -6  10   1      258.52      289.77      8.40 o 
  -5  10   1      412.49      448.46     10.78 o 
  -4  10   1      432.00      474.97      8.04 o 
  -3  10   1      366.72      356.41      6.98 o 
  -2  10   1        1.01        1.60      0.91 o 
  -1  10   1      882.29      836.40      5.74 o 
   0  10   1        6.52        6.08      1.35 o 
   1  10   1       45.21       37.08      1.56 o 
   2  10   1     1247.65     1262.55      7.48 o 
   3  10   1       52.20       67.36      1.87 o 
   4  10   1     2229.99     2246.81     26.64 o 
   5  10   1        8.97        4.69      3.66 o 
   6  10   1       30.39       22.48      3.53 o 
   7  10   1       18.09       12.87      1.38 o 
   8  10   1        0.02        1.73      1.34 o 
   9  10   1        2.18        0.00      5.92 o 
  10  10   1       40.43       34.84      9.47 o 
 -10  11   1        8.70        8.96      6.64 o 
  -9  11   1       22.16       13.98      7.27 o 
  -8  11   1       42.48       43.54      6.74 o 
  -7  11   1      183.30      208.74     11.69 o 
  -6  11   1     1274.08     1276.55     20.08 o 
  -5  11   1        4.70        0.93      4.19 o 
  -4  11   1      268.95      335.72      7.85 o 
  -3  11   1     1116.54     1181.93     12.34 o 
  -2  11   1      664.00      777.59      5.15 o 
  -1  11   1      436.68      447.59      6.18 o 
   0  11   1      655.49      646.97      4.89 o 
   1  11   1        6.99        1.86      1.50 o 
   2  11   1     3291.25     3364.60     20.84 o 
   3  11   1     1777.24     1941.58     16.28 o 
   4  11   1     1154.65     1160.90     17.93 o 
   5  11   1      467.99      481.93     14.21 o 
   6  11   1        0.10        3.18      2.31 o 
   7  11   1       54.37       45.69      3.58 o 
   8  11   1       60.16       72.36      4.20 o 
   9  11   1        0.52        4.01      9.19 o 
 -10  12   1       66.01       71.36      9.10 o 
  -9  12   1       55.13       50.61      8.64 o 
  -8  12   1      127.37      160.23      9.73 o 
  -7  12   1        0.29        2.22      5.12 o 
  -6  12   1        6.62        5.08      5.34 o 
  -5  12   1     1004.17     1007.89     30.15 o 
  -4  12   1       54.05       59.38      5.57 o 
  -3  12   1       92.49       81.54      4.56 o 
  -2  12   1     1084.70     1123.65      7.68 o 
  -1  12   1      463.26      457.01      5.26 o 
   0  12   1     1189.04     1195.08      8.02 o 
   1  12   1      283.67      330.47      4.18 o 
   2  12   1     2956.65     2809.91     17.84 o 
   3  12   1       42.97       41.20      3.19 o 
   4  12   1     1305.66     1369.92     12.80 o 
   5  12   1      339.42      302.42     16.22 o 
   6  12   1      539.86      518.74     15.26 o 
   7  12   1        3.71        2.41      2.11 o 
   8  12   1        9.13       16.73      6.32 o 
   9  12   1       28.02       19.61     13.69 o 
 -10  13   1        0.32        9.20      7.12 o 
  -9  13   1        0.14        3.93      7.39 o 
  -8  13   1        7.20       10.42      6.52 o 
  -7  13   1       26.87       20.82      6.93 o 
  -6  13   1      168.86      195.82      8.29 o 
  -5  13   1      156.69      159.01     10.61 o 
  -4  13   1      123.86      118.84      6.02 o 
  -3  13   1      416.98      391.58      3.84 o 
  -2  13   1      975.63     1068.67     10.92 o 
  -1  13   1     1906.92     1944.78     12.69 o 
   0  13   1     2226.72     2198.46     15.63 o 
   1  13   1     1055.70     1091.06      9.25 o 
   2  13   1      138.63      117.07      2.78 o 
   3  13   1      275.80      253.83      4.15 o 
   4  13   1       18.42       17.61      2.43 o 
   5  13   1      372.97      333.30      6.84 o 
   6  13   1        7.27       17.17      5.59 o 
   7  13   1       29.16       18.24      6.67 o 
   8  13   1        3.73        1.77      5.93 o 
   9  13   1      142.29      146.89     19.40 o 
  -9  14   1      232.10      252.20     17.02 o 
  -8  14   1        0.04        6.66      6.65 o 
  -7  14   1       11.10       22.61      7.02 o 
  -6  14   1      316.93      315.97     15.66 o 
  -5  14   1      671.30      714.98     12.43 o 
  -4  14   1       23.35       27.71      4.85 o 
  -3  14   1     1221.14     1295.78      8.04 o 
  -2  14   1       21.73       36.22      1.66 o 
  -1  14   1     2792.31     2791.38     16.99 o 
   0  14   1      392.41      386.53      4.39 o 
   1  14   1      211.75      202.84      4.52 o 
   2  14   1      186.93      203.31      3.53 o 
   3  14   1     1540.10     1552.46     13.79 o 
   4  14   1      569.65      585.26     10.67 o 
   5  14   1       21.68       20.06      7.13 o 
   6  14   1       10.52        4.42      5.41 o 
   7  14   1       20.21       10.02      7.47 o 
   8  14   1      164.32      167.26     14.57 o 
   9  14   1       33.73       37.99     12.47 o 
  -9  15   1       68.60       80.32     14.11 o 
  -8  15   1        6.83        9.75      7.18 o 
  -7  15   1       25.02       19.32      6.36 o 
  -6  15   1      241.70      240.86     10.30 o 
  -5  15   1      262.58      247.76      8.99 o 
  -4  15   1       41.27       54.72      7.27 o 
  -3  15   1      123.72      112.64      1.82 o 
  -2  15   1       41.49       43.62      1.73 o 
  -1  15   1       83.54       79.01      4.06 o 
   0  15   1      507.74      474.10      4.86 o 
   1  15   1      587.76      591.70      6.36 o 
   2  15   1     2519.71     2574.90     18.83 o 
   3  15   1       36.73       32.06      1.79 o 
   4  15   1      314.24      321.29     10.57 o 
   5  15   1      421.32      425.61     10.45 o 
   6  15   1      143.69      171.34      9.61 o 
   7  15   1        1.52       -0.72      6.75 o 
   8  15   1       39.84       49.79     12.08 o 
   9  15   1       28.30       32.28     12.29 o 
  -9  16   1        9.39        7.93      8.13 o 
  -8  16   1       82.43      101.02     10.13 o 
  -7  16   1       21.84       26.54      6.90 o 
  -6  16   1      116.61      136.94     10.75 o 
  -5  16   1       28.74       35.97      6.27 o 
  -4  16   1      189.54      152.04     12.21 o 
  -3  16   1        3.15        5.58      1.15 o 
  -2  16   1      187.87      190.59      2.80 o 
  -1  16   1       54.42       74.08      2.38 o 
   0  16   1      428.95      462.32      6.06 o 
   1  16   1      636.84      665.68      8.99 o 
   2  16   1     2025.53     2159.03     13.89 o 
   3  16   1        8.62       13.52      1.22 o 
   4  16   1      569.16      605.15     15.31 o 
   5  16   1       11.05       16.81      6.32 o 
   6  16   1       69.60       83.35      7.65 o 
   7  16   1        0.52        3.31      6.29 o 
   8  16   1       14.25       16.23      8.22 o 
   9  16   1       21.93       16.94     11.69 o 
  -9  17   1       21.40       10.39     10.01 o 
  -8  17   1      107.04      116.26     11.73 o 
  -7  17   1        1.20       -1.34      5.18 o 
  -6  17   1      256.87      268.09     11.29 o 
  -5  17   1       27.89       48.19      6.70 o 
  -4  17   1        2.48       -1.46      4.04 o 
  -3  17   1      676.20      696.54      5.66 o 
  -2  17   1      147.82      153.24      3.00 o 
  -1  17   1      357.29      408.43      4.35 o 
   0  17   1      109.01      146.27      4.43 o 
   1  17   1       18.21       13.70      3.39 o 
   2  17   1     1535.33     1570.56     10.92 o 
   3  17   1      214.95      221.69      4.42 o 
   4  17   1       21.69       21.66      2.12 o 
   5  17   1       80.08       92.01      8.15 o 
   6  17   1       51.31       66.08      8.67 o 
   7  17   1        0.43       -2.01      6.94 o 
   8  17   1        1.49       -4.51      6.68 o 
  -9  18   1       47.49       57.05     14.66 o 
  -8  18   1        8.58       19.41      7.75 o 
  -7  18   1       35.92       40.64      9.46 o 
  -6  18   1       12.81       18.03      7.11 o 
  -5  18   1      424.03      494.86     12.83 o 
  -4  18   1        0.11        3.67      6.40 o 
  -3  18   1      129.81      139.73      3.50 o 
  -2  18   1      615.11      570.85      5.35 o 
  -1  18   1       80.41       73.25      3.30 o 
   0  18   1       12.72       20.79      2.43 o 
   1  18   1      976.05     1015.86      8.30 o 
   2  18   1       32.60       26.79      2.20 o 
   3  18   1       66.47       52.03      1.54 o 
   4  18   1       91.79       99.04      7.05 o 
   5  18   1       82.74       71.38      7.27 o 
   6  18   1       14.28       21.87      8.90 o 
   7  18   1        7.47        5.76      7.98 o 
   8  18   1       54.09       68.29     10.82 o 
  -8  19   1       21.73       17.47      7.93 o 
  -7  19   1        8.21       11.79      8.75 o 
  -6  19   1        0.84        2.88      6.52 o 
  -5  19   1       39.34       31.77      9.32 o 
  -4  19   1        1.93        1.67      4.78 o 
  -3  19   1      791.40      826.19      8.57 o 
  -2  19   1      265.93      252.03      3.51 o 
  -1  19   1      233.57      249.75      5.81 o 
   0  19   1        3.57        2.48      1.75 o 
   1  19   1      613.54      627.02      6.40 o 
   2  19   1      423.89      487.07      5.33 o 
   3  19   1      341.01      339.00      6.18 o 
   4  19   1       29.50       37.90      6.14 o 
   5  19   1       59.94       56.64      7.10 o 
   6  19   1       65.39       72.89     25.51 o 
   7  19   1       18.63       17.60      7.38 o 
   8  19   1       14.87       12.75      8.03 o 
  -8  20   1       28.42       31.03     10.10 o 
  -7  20   1        0.85       -7.58      7.58 o 
  -6  20   1      117.49      146.55     11.62 o 
  -5  20   1       93.58      102.19      9.69 o 
  -4  20   1       72.67       70.30      7.50 o 
  -3  20   1       49.95       47.70      1.98 o 
  -2  20   1      227.94      240.39      4.00 o 
  -1  20   1        0.52        0.40      1.54 o 
   0  20   1      724.93      729.00      6.55 o 
   1  20   1        0.64        2.42      2.32 o 
   2  20   1     1074.12     1092.24      8.75 o 
   3  20   1       36.02       34.00      1.38 o 
   4  20   1       49.98       69.43      7.68 o 
   5  20   1        1.17        6.82      7.04 o 
   6  20   1        5.51        3.23      6.46 o 
   7  20   1        3.68        3.11      6.44 o 
   8  20   1       30.56       31.83      9.40 o 
  -8  21   1       13.12       18.95     10.75 o 
  -7  21   1        1.21        7.25      6.87 o 
  -6  21   1       49.74       20.62     16.18 o 
  -5  21   1        4.82        3.22      5.24 o 
  -4  21   1       79.95      101.93      9.53 o 
  -3  21   1      157.42      156.25      7.27 o 
  -2  21   1       76.77       88.81      3.13 o 
  -1  21   1      143.33      133.35      3.24 o 
   0  21   1      302.88      315.03      4.44 o 
   1  21   1       66.60       77.56      3.27 o 
   2  21   1     1002.59     1084.20      9.78 o 
   3  21   1        5.02        4.07      3.12 o 
   4  21   1       73.47       80.10      8.19 o 
   5  21   1       29.38       19.40      8.90 o 
   6  21   1       18.21       14.66      7.75 o 
   7  21   1        1.46        3.36      7.50 o 
  -7  22   1       28.86       21.99     16.41 o 
  -6  22   1       74.24        0.68      6.77 o 
  -5  22   1      241.06      298.71     10.92 o 
  -4  22   1       10.92        9.76      5.39 o 
  -3  22   1       89.67       91.90      4.24 o 
  -2  22   1       13.98       14.87      2.24 o 
  -1  22   1      157.44      159.96      3.90 o 
   0  22   1       13.24       11.30      2.34 o 
   1  22   1      412.58      415.74      5.49 o 
   2  22   1       35.19       33.95      2.97 o 
   3  22   1       39.68       29.70      2.07 o 
   4  22   1       19.42       26.00      7.31 o 
   5  22   1        7.18        5.95      6.36 o 
   6  22   1        2.15        2.59      5.87 o 
   7  22   1        9.66       -0.63      7.13 o 
  -7  23   1        0.00       -2.83      8.38 o 
  -6  23   1        0.38        6.54      6.52 o 
  -5  23   1        2.77        3.17      5.59 o 
  -4  23   1       29.17       20.81      7.61 o 
  -3  23   1       52.47       47.33      2.29 o 
  -2  23   1       20.12       13.25      2.18 o 
  -1  23   1      256.62      296.98      5.29 o 
   0  23   1      193.82      196.86      5.08 o 
   1  23   1      155.57      187.66      6.86 o 
   2  23   1       49.19       39.53      3.77 o 
   3  23   1       36.75       36.12      2.26 o 
   4  23   1        2.56        2.60      5.44 o 
   5  23   1       56.17       61.18     21.85 o 
   6  23   1        1.01       -0.60      7.35 o 
   7  23   1        0.32        7.15      8.56 o 
  -7  24   1       14.21        5.40      9.18 o 
  -6  24   1        0.23        0.65      8.39 o 
  -5  24   1       60.78       26.90     27.06 o 
  -4  24   1        0.90       -2.85      5.51 o 
  -3  24   1        4.80        6.83      1.81 o 
  -2  24   1       11.06       15.57      2.98 o 
  -1  24   1       58.18       56.54      3.30 o 
   0  24   1       26.90       26.73      3.30 o 
   1  24   1        6.43        3.15      2.74 o 
   2  24   1      153.63      153.81      4.16 o 
   3  24   1        0.93        0.60      1.47 o 
   4  24   1       63.89       43.47     22.43 o 
   5  24   1       11.13        5.61      8.03 o 
   6  24   1       33.72       30.69     16.21 o 
  -6  25   1       16.40       15.05     13.81 o 
  -5  25   1        8.75        1.49      6.17 o 
  -4  25   1       40.20        4.48      5.78 o 
  -3  25   1       18.39       12.30      3.13 o 
  -2  25   1       57.37       59.18      3.23 o 
  -1  25   1       41.80       39.20      3.09 o 
   0  25   1       54.20       65.64      4.22 o 
   1  25   1        3.08        2.98      2.64 o 
   2  25   1      131.19      156.20      6.23 o 
   3  25   1       20.23       35.96      7.24 o 
   4  25   1       67.14       66.86     21.61 o 
   5  25   1        0.20       -1.56      5.55 o 
   6  25   1        3.80       11.20      7.46 o 
  -6  26   1       78.05       41.39     29.94 o 
  -5  26   1       13.54        6.60      6.60 o 
  -4  26   1       20.57        7.62      6.70 o 
  -3  26   1        3.55        1.43      4.88 o 
  -2  26   1        2.47        2.39      1.88 o 
  -1  26   1        7.52        9.13      2.65 o 
   0  26   1       10.70       13.43      2.87 o 
   1  26   1       23.27       16.52      3.47 o 
   2  26   1      253.22      283.83      6.87 o 
   3  26   1        2.21        0.78      4.42 o 
   4  26   1       70.64       67.32     23.03 o 
   5  26   1        1.96       -5.44      6.46 o 
  -5  27   1        0.08       -3.92      6.42 o 
  -4  27   1        5.25       -0.28      4.64 o 
  -3  27   1        7.68        0.50      4.16 o 
  -2  27   1        2.78       -0.01      1.83 o 
  -1  27   1       11.88       13.04      3.22 o 
   0  27   1       43.11       36.67      4.40 o 
   1  27   1       71.64       86.26      4.91 o 
   2  27   1       63.75       26.44     20.54 o 
   3  27   1        9.75        0.70      5.05 o 
   4  27   1       10.78        5.03      5.95 o 
   5  27   1       38.01       25.77     11.71 o 
  -5  28   1       94.47       39.69     34.96 o 
  -4  28   1        3.42       -0.52      5.97 o 
  -3  28   1        8.53        0.06      4.49 o 
  -2  28   1       15.43        3.69      3.24 o 
  -1  28   1       49.59       40.91      6.08 o 
   0  28   1        0.49        0.36      2.74 o 
   1  28   1       20.67       22.46      5.05 o 
   2  28   1        5.67       -0.50      5.18 o 
   3  28   1        7.04        1.95      5.05 o 
   4  28   1        3.40       -1.63      6.74 o 
  -4  29   1        1.61        1.26      7.18 o 
  -3  29   1       51.12        0.03      4.60 o 
  -2  29   1        5.42       -0.28      4.28 o 
  -1  29   1        7.60        4.22      2.88 o 
   0  29   1        1.60       -1.92      2.79 o 
   1  29   1        1.19        2.91      2.75 o 
   2  29   1        8.22        0.62      4.60 o 
   3  29   1       30.98       -0.67      6.61 o 
   4  29   1       21.42        2.17      7.69 o 
  -3  30   1       34.38        1.21      6.08 o 
  -2  30   1        2.39       -0.12      4.55 o 
  -1  30   1       41.23        6.76      5.82 o 
   0  30   1        3.64        2.80      2.85 o 
   1  30   1       29.60       10.69      7.83 o 
   2  30   1       44.53       -1.50      4.87 o 
   3  30   1        8.03       -0.75      4.94 o 
  -2  31   1        0.31        0.67      4.91 o 
  -1  31   1        0.13       -0.61      2.85 o 
   0  31   1        3.71        5.73      4.38 o 
   1  31   1       49.71       52.21      7.26 o 
 -10   0   2      189.08      199.18      9.08 o 
  -8   0   2       19.16       17.61      3.57 o 
  -6   0   2      372.66      356.32      9.47 o 
  -4   0   2     1149.67     1142.46      8.52 o 
  -2   0   2     1362.94     1277.99      9.56 o 
   0   0   2    10978.11    10264.16     82.84 o 
   2   0   2    12567.64    12688.40    108.97 o 
   4   0   2      560.47      517.98      8.24 o 
   6   0   2     1086.27     1035.93     20.31 o 
   8   0   2      932.87      901.37     14.32 o 
  10   0   2       10.82       39.36     28.40 o 
 -11   1   2        0.77        4.13      5.21 o 
 -10   1   2        4.91        4.02      2.63 o 
  -9   1   2        0.87        0.60      2.06 o 
  -8   1   2      465.78      457.02      6.27 o 
  -7   1   2      582.72      596.20      7.62 o 
  -6   1   2        4.13        4.48      2.21 o 
  -5   1   2       95.95       98.84      2.27 o 
  -4   1   2     1613.31     1491.50      7.23 o 
  -3   1   2     1219.61     1089.37      5.65 o 
  -2   1   2     1008.56     1026.75      5.73 o 
  -1   1   2     4907.98     4673.30     25.69 o 
   0   1   2    21825.87    20468.09    121.93 o 
   1   1   2      620.69      651.35      7.54 o 
   2   1   2      166.72      149.16      3.35 o 
   3   1   2     1979.03     1919.81     13.78 o 
   4   1   2     3222.37     3077.99     21.53 o 
   5   1   2      338.52      331.85      7.22 o 
   6   1   2        5.28        9.22      5.62 o 
   7   1   2       13.38       12.98      4.15 o 
   8   1   2       24.50       21.22      3.20 o 
   9   1   2        9.03        6.87      3.07 o 
  10   1   2       61.24       76.58      7.13 o 
 -11   2   2       15.40       15.47      3.25 o 
 -10   2   2        7.25        6.65      3.11 o 
  -9   2   2       66.08       66.43      4.39 o 
  -8   2   2        0.21        0.60      2.39 o 
  -7   2   2     1387.83     1313.73     12.76 o 
  -6   2   2      231.57      228.60      6.01 o 
  -5   2   2      162.37      176.20      2.84 o 
  -4   2   2      125.69      134.49      1.98 o 
  -3   2   2      395.10      395.10      3.30 o 
  -2   2   2     3765.60     3961.04     19.20 o 
  -1   2   2    11904.07    11191.58     63.57 o 
   0   2   2       15.40        7.45      1.90 o 
   1   2   2    22519.73    21366.41    148.94 o 
   2   2   2     3398.29     3439.10     21.02 o 
   3   2   2      167.09      140.26      3.26 o 
   4   2   2     1157.34     1174.01      9.53 o 
   5   2   2      968.12      936.17     17.37 o 
   6   2   2      316.95      303.71      6.36 o 
   7   2   2      136.40      129.76      4.52 o 
   8   2   2       29.92       33.58      3.26 o 
   9   2   2       49.25       50.06      3.72 o 
  10   2   2        9.14       11.72      4.14 o 
 -11   3   2        0.53       -0.59      4.03 o 
 -10   3   2        5.96        5.29      2.70 o 
  -9   3   2       33.73       30.35      2.95 o 
  -8   3   2       63.09       71.07      3.06 o 
  -7   3   2     1092.92     1087.94     10.52 o 
  -6   3   2       18.54       22.74      2.29 o 
  -5   3   2       84.46       74.85      2.33 o 
  -4   3   2       97.45       75.60      1.49 o 
  -3   3   2      840.76      781.02      4.84 o 
  -2   3   2       76.55       93.96      2.41 o 
  -1   3   2        6.99        7.29      1.77 o 
   0   3   2     4214.32     4176.59     23.89 o 
   1   3   2     2144.68     2282.62     13.89 o 
   2   3   2     1912.62     1859.62     12.28 o 
   3   3   2     2378.53     2189.83     14.70 o 
   4   3   2      268.20      262.27      4.75 o 
   5   3   2     1209.49     1197.07     17.68 o 
   6   3   2       21.10       19.30      4.86 o 
   7   3   2      104.74       97.29      4.58 o 
   8   3   2        0.63       -1.81      2.47 o 
   9   3   2        0.00       -0.20      2.27 o 
  10   3   2        0.66        5.63      4.54 o 
 -11   4   2        0.21        7.44      6.58 o 
 -10   4   2      147.95      152.51      4.60 o 
  -9   4   2        0.00       -1.48      2.34 o 
  -8   4   2       12.81       12.82      2.66 o 
  -7   4   2        2.19       -0.41      2.43 o 
  -6   4   2       92.02       91.84      3.05 o 
  -5   4   2      194.08      203.63      3.66 o 
  -4   4   2        0.13        4.61      1.19 o 
  -3   4   2     5492.22     5756.80     25.60 o 
  -2   4   2     5371.54     5206.41     24.96 o 
  -1   4   2    11634.36    11303.48     75.33 o 
   0   4   2    10219.48     9645.93     55.71 o 
   1   4   2     2310.62     2025.17     13.25 o 
   2   4   2      222.75      223.55      4.20 o 
   3   4   2      261.42      306.42      4.70 o 
   4   4   2      116.37       92.00      3.25 o 
   5   4   2      178.23      188.56      7.40 o 
   6   4   2      673.64      648.65      9.76 o 
   7   4   2       92.42       82.35      3.91 o 
   8   4   2      169.22      162.57      5.04 o 
   9   4   2       58.97       43.32      6.39 o 
  10   4   2        2.88        0.19      6.33 o 
 -11   5   2        0.01       -3.81      6.04 o 
 -10   5   2        0.12        1.86      2.11 o 
  -9   5   2       36.65       30.26      3.19 o 
  -8   5   2      617.29      632.89      6.89 o 
  -7   5   2      259.16      216.53      3.91 o 
  -6   5   2       15.04       16.62      2.23 o 
  -5   5   2      126.95      115.15      3.63 o 
  -4   5   2     3282.41     3182.79     15.08 o 
  -3   5   2      531.40      588.09      3.78 o 
  -2   5   2      351.07      362.62      3.82 o 
  -1   5   2       54.43       65.72      2.34 o 
   0   5   2    10001.11     9461.85     56.06 o 
   1   5   2       10.09        6.41      1.95 o 
   2   5   2     3042.33     3044.82     19.09 o 
   3   5   2     2178.16     2364.51     15.25 o 
   4   5   2     3111.53     3043.51     22.65 o 
   5   5   2        0.68       -2.05      2.78 o 
   6   5   2        0.41        3.08      4.93 o 
   7   5   2        6.97        6.63      3.02 o 
   8   5   2       25.35       20.79      3.13 o 
   9   5   2        3.81        3.65      2.82 o 
  10   5   2       95.10       88.58     11.12 o 
 -10   6   2       12.55       17.33      5.59 o 
  -9   6   2       15.08       13.46      2.65 o 
  -8   6   2        4.43        4.16      1.75 o 
  -7   6   2      686.69      718.85      6.99 o 
  -6   6   2      306.84      306.06      4.88 o 
  -5   6   2      456.53      406.17      4.96 o 
  -4   6   2       71.70       84.32      1.92 o 
  -3   6   2      115.08       91.06      1.65 o 
  -2   6   2     1449.26     1376.04      8.11 o 
  -1   6   2       38.24       39.78      2.06 o 
   0   6   2     6715.07     6671.60     39.03 o 
   1   6   2     2684.28     2676.69     16.51 o 
   2   6   2      777.15      803.42      6.77 o 
   3   6   2       38.73       51.78      2.88 o 
   4   6   2     1156.10     1219.92     11.20 o 
   5   6   2      281.39      250.71      6.46 o 
   6   6   2      706.70      689.42      9.84 o 
   7   6   2       16.03       10.30      2.85 o 
   8   6   2       51.34       53.38      3.14 o 
   9   6   2        0.70        0.64      2.07 o 
  10   6   2        0.27        4.82      8.03 o 
 -10   7   2        0.04       -4.05      5.00 o 
  -9   7   2        0.75        2.97      2.44 o 
  -8   7   2      162.74      147.91      4.48 o 
  -7   7   2     1752.55     1709.87     13.85 o 
  -6   7   2       59.20       65.93      3.66 o 
  -5   7   2     1051.42      974.08      8.36 o 
  -4   7   2      690.36      811.66      4.91 o 
  -3   7   2     1333.98     1192.52      6.22 o 
  -2   7   2      606.36      690.16      5.35 o 
  -1   7   2       51.85       44.64      1.83 o 
   0   7   2     8784.89     8915.05     47.38 o 
   1   7   2     1619.43     1600.86     10.71 o 
   2   7   2     1001.18     1060.88      8.02 o 
   3   7   2     4512.93     4471.03     27.82 o 
   4   7   2       60.62       70.06      4.33 o 
   5   7   2      343.38      350.95      7.60 o 
   6   7   2        3.74        7.34      2.81 o 
   7   7   2       59.41       54.82      3.66 o 
   8   7   2       58.90       56.46      6.81 o 
   9   7   2       33.34       34.13      5.34 o 
 -10   8   2       30.60       32.39      6.74 o 
  -9   8   2        3.71        4.28      3.85 o 
  -8   8   2       78.81       94.62      3.77 o 
  -7   8   2      275.73      282.56      4.84 o 
  -6   8   2       88.75       98.80      2.94 o 
  -5   8   2       30.67       27.75      2.06 o 
  -4   8   2     1277.21     1369.78      8.91 o 
  -3   8   2     5296.04     5834.09     25.95 o 
  -2   8   2      383.81      383.60      3.64 o 
  -1   8   2     4032.80     4036.43     20.42 o 
   0   8   2     4898.94     4925.22     26.48 o 
   1   8   2       15.00        9.72      1.88 o 
   2   8   2     1217.00     1290.60      9.55 o 
   3   8   2       85.61       80.48      2.93 o 
   4   8   2      114.50      110.46      3.00 o 
   5   8   2     1153.71     1096.33     13.01 o 
   6   8   2       85.93       83.24      5.10 o 
   7   8   2       65.21       62.61      2.52 o 
   8   8   2        5.42        5.40      2.03 o 
   9   8   2       13.21       17.84      6.16 o 
 -10   9   2        0.96        3.31      5.35 o 
  -9   9   2        1.67        0.67      5.67 o 
  -8   9   2      366.57      356.51      9.79 o 
  -7   9   2       72.66       69.98      3.67 o 
  -6   9   2      947.31      902.47      7.29 o 
  -5   9   2      404.82      420.92      5.36 o 
  -4   9   2     2117.99     2042.84     11.98 o 
  -3   9   2     1395.02     1392.14      8.34 o 
  -2   9   2      369.09      302.82      3.00 o 
  -1   9   2     1205.22     1276.37      7.97 o 
   0   9   2       24.70       14.84      2.00 o 
   1   9   2       60.46       59.90      2.42 o 
   2   9   2       55.46       47.67      2.53 o 
   3   9   2      184.83      193.69      4.66 o 
   4   9   2     2119.92     2094.78     14.48 o 
   5   9   2       91.01       80.57      7.86 o 
   6   9   2      151.21      151.39      4.52 o 
   7   9   2       55.97       81.58      3.11 o 
   8   9   2       29.54       26.14      2.42 o 
   9   9   2        1.32        2.64      7.91 o 
 -10  10   2       67.77       72.85      8.43 o 
  -9  10   2      122.91      130.65     10.80 o 
  -8  10   2       26.72       29.16      3.07 o 
  -7  10   2      101.01       90.72      4.36 o 
  -6  10   2      123.15      132.06      5.68 o 
  -5  10   2       29.68       16.88      1.92 o 
  -4  10   2        4.52        3.84      1.64 o 
  -3  10   2        0.01        0.41      0.61 o 
  -2  10   2      175.82      205.94      3.35 o 
  -1  10   2     1705.34     1924.93     10.86 o 
   0  10   2      339.34      280.74      3.40 o 
   1  10   2      408.15      444.23      4.42 o 
   2  10   2      603.45      699.24      6.68 o 
   3  10   2     2280.90     2190.63     14.57 o 
   4  10   2       13.59       13.68      1.66 o 
   5  10   2       14.43       14.42      2.52 o 
   6  10   2      749.98      780.05     12.64 o 
   7  10   2      135.94      127.04      2.97 o 
   8  10   2       30.05       30.08      3.67 o 
   9  10   2        3.63       -2.56      8.42 o 
 -10  11   2        0.05        1.62      7.76 o 
  -9  11   2        3.90       -0.56      6.20 o 
  -8  11   2       15.05       12.82      5.81 o 
  -7  11   2      458.54      453.98     12.92 o 
  -6  11   2        2.15       11.39      5.52 o 
  -5  11   2     1895.05     1802.56     20.51 o 
  -4  11   2      108.24       89.99      2.73 o 
  -3  11   2      256.21      252.57      4.29 o 
  -2  11   2      278.21      282.84      2.56 o 
  -1  11   2       87.18       82.84      3.87 o 
   0  11   2       55.18       60.81      2.13 o 
   1  11   2      352.82      357.16      3.59 o 
   2  11   2       62.19       64.79      2.24 o 
   3  11   2     3153.76     3134.81     20.49 o 
   4  11   2     2669.54     2676.06     20.77 o 
   5  11   2      361.15      359.36     11.17 o 
   6  11   2       84.02       98.72      4.83 o 
   7  11   2      189.75      196.36      5.56 o 
   8  11   2        0.46        4.93      3.68 o 
   9  11   2       28.50       31.02      9.18 o 
 -10  12   2        1.86        8.01      6.64 o 
  -9  12   2       91.47       90.08     10.45 o 
  -8  12   2      126.20      113.60      8.35 o 
  -7  12   2      129.57      150.70      9.87 o 
  -6  12   2        4.45       14.78      5.80 o 
  -5  12   2       50.24       45.32      6.46 o 
  -4  12   2      334.54      374.92      7.57 o 
  -3  12   2       37.47       39.31      1.24 o 
  -2  12   2      280.76      274.76      3.00 o 
  -1  12   2       48.58       76.82      2.12 o 
   0  12   2       93.89      116.76      2.59 o 
   1  12   2      829.03      795.16      5.73 o 
   2  12   2     1863.01     1922.83     11.81 o 
   3  12   2      478.59      475.70      4.59 o 
   4  12   2        5.77        2.85      2.57 o 
   5  12   2      100.26       84.42      5.01 o 
   6  12   2       16.26       24.31      8.79 o 
   7  12   2       45.17       37.88      4.72 o 
   8  12   2       21.00       19.95      6.74 o 
   9  12   2        0.17        1.42      8.23 o 
 -10  13   2        2.84        6.98      6.80 o 
  -9  13   2        1.52       -2.33      6.89 o 
  -8  13   2      210.44      208.50      9.95 o 
  -7  13   2        0.08        1.95      5.76 o 
  -6  13   2      380.43      390.60     11.10 o 
  -5  13   2        0.02        5.23      5.92 o 
  -4  13   2     1599.40     1628.82     20.11 o 
  -3  13   2      690.37      701.47      5.48 o 
  -2  13   2      224.78      220.28      2.97 o 
  -1  13   2       35.50       47.70      1.97 o 
   0  13   2      387.68      368.99      4.50 o 
   1  13   2       31.78       27.46      3.14 o 
   2  13   2     1647.40     1631.02     11.07 o 
   3  13   2     1650.57     1760.70     11.09 o 
   4  13   2      697.83      641.42      7.57 o 
   5  13   2       31.69       32.23      7.40 o 
   6  13   2       40.50       44.57      8.31 o 
   7  13   2        4.91        1.18      2.84 o 
   8  13   2       12.23       24.16      7.03 o 
   9  13   2        0.96        5.12      9.27 o 
 -10  14   2       50.12       37.93     14.33 o 
  -9  14   2        1.50        4.11      7.58 o 
  -8  14   2       94.36      110.35      8.84 o 
  -7  14   2      238.46      252.50     15.03 o 
  -6  14   2        8.10        1.39      6.42 o 
  -5  14   2      302.83      331.79     11.78 o 
  -4  14   2       70.57       84.04      6.52 o 
  -3  14   2      204.32      210.88      2.92 o 
  -2  14   2      614.63      605.23      5.74 o 
  -1  14   2     1101.29     1104.55      8.79 o 
   0  14   2     1028.76     1080.35      8.17 o 
   1  14   2      115.38      148.36      3.15 o 
   2  14   2      192.71      194.66      3.10 o 
   3  14   2      179.33      170.65      3.01 o 
   4  14   2      125.35      120.07      5.54 o 
   5  14   2      124.47      127.34      5.07 o 
   6  14   2      146.31      147.80     12.61 o 
   7  14   2        1.64        2.68      2.93 o 
   8  14   2        0.60        3.54      6.61 o 
   9  14   2        5.28       -5.79     10.25 o 
  -9  15   2        5.00       13.70      8.96 o 
  -8  15   2        5.86        4.01      6.49 o 
  -7  15   2      138.81      159.22      9.22 o 
  -6  15   2        0.61        3.36      8.61 o 
  -5  15   2     1222.19     1248.89     18.68 o 
  -4  15   2      248.34      271.25     14.35 o 
  -3  15   2      165.82      158.86      3.07 o 
  -2  15   2       14.04        8.84      2.30 o 
  -1  15   2       65.10       48.16      2.59 o 
   0  15   2        0.46        0.46      1.51 o 
   1  15   2     1232.58     1235.70      9.68 o 
   2  15   2      555.69      565.35      6.25 o 
   3  15   2      960.27      913.62      8.82 o 
   4  15   2      284.55      271.12      6.56 o 
   5  15   2       69.26       61.42      4.74 o 
   6  15   2       18.53       19.42      3.04 o 
   7  15   2      231.35      272.74     17.18 o 
   8  15   2        0.95        2.96      6.05 o 
  -9  16   2       33.22       40.61      9.87 o 
  -8  16   2        3.90        2.37      9.90 o 
  -7  16   2      302.86      345.77     11.51 o 
  -6  16   2        0.03       -0.43      5.32 o 
  -5  16   2      898.05      922.38     15.26 o 
  -4  16   2       36.61       38.77      5.51 o 
  -3  16   2       50.57       51.79      2.25 o 
  -2  16   2      154.53      175.70      4.64 o 
  -1  16   2        5.25        8.99      2.14 o 
   0  16   2      158.36      186.51      4.29 o 
   1  16   2        3.57        6.65      2.58 o 
   2  16   2        1.92       -0.67      1.56 o 
   3  16   2      275.32      293.80     12.65 o 
   4  16   2       33.84       38.76      2.94 o 
   5  16   2       87.89       66.63      7.86 o 
   6  16   2       11.02       13.11      6.00 o 
   7  16   2       12.86       17.68      6.97 o 
   8  16   2       12.69       12.77      8.43 o 
  -9  17   2       19.07       33.68      9.86 o 
  -8  17   2       10.79        5.57      7.87 o 
  -7  17   2       19.78       19.26      7.97 o 
  -6  17   2       35.65       51.29     10.69 o 
  -5  17   2      292.74      298.18     16.02 o 
  -4  17   2      340.41      337.38      9.23 o 
  -3  17   2        1.18        1.41      1.61 o 
  -2  17   2      897.17      911.73      7.66 o 
  -1  17   2      483.04      552.90      6.55 o 
   0  17   2      925.13      989.20     10.77 o 
   1  17   2       42.06       42.82      3.24 o 
   2  17   2      146.09      177.03      4.36 o 
   3  17   2     1512.06     1509.66     20.74 o 
   4  17   2       73.45       58.08      3.21 o 
   5  17   2        8.23        9.02      2.59 o 
   6  17   2       18.67        7.71     10.74 o 
   7  17   2        2.32       10.54      7.63 o 
   8  17   2       25.20       27.33      9.48 o 
  -9  18   2       13.43       30.41     15.87 o 
  -8  18   2      115.75      117.32     10.35 o 
  -7  18   2        7.57        9.79      7.44 o 
  -6  18   2        0.75        8.66      6.76 o 
  -5  18   2        0.26       -1.35      5.20 o 
  -4  18   2      423.03      448.17     16.86 o 
  -3  18   2        4.99        3.78      1.33 o 
  -2  18   2        6.60        7.24      2.26 o 
  -1  18   2        0.49        2.84      2.12 o 
   0  18   2      324.32      395.38      6.30 o 
   1  18   2       16.12       10.71      2.59 o 
   2  18   2      433.12      495.62      6.92 o 
   3  18   2       45.16       42.40      4.04 o 
   4  18   2       11.33        7.18      3.97 o 
   5  18   2        4.18        6.91      2.19 o 
   6  18   2       10.82        4.96      6.63 o 
   7  18   2        6.16        4.70      6.45 o 
   8  18   2        0.00        0.21      5.73 o 
  -8  19   2       17.39       27.43      8.39 o 
  -7  19   2       38.79       47.05      9.49 o 
  -6  19   2      142.65      158.69      9.34 o 
  -5  19   2       21.60       30.43      6.54 o 
  -4  19   2      843.41      884.44     24.09 o 
  -3  19   2       14.96       12.91      2.12 o 
  -2  19   2      288.19      294.79      4.55 o 
  -1  19   2       73.92       86.79      4.74 o 
   0  19   2     1342.61     1404.99     13.70 o 
   1  19   2      923.96      964.98      9.87 o 
   2  19   2      311.29      312.77      7.62 o 
   3  19   2       27.57       28.69      2.15 o 
   4  19   2       20.73       11.38      3.39 o 
   5  19   2        6.49        8.06      3.50 o 
   6  19   2        3.60        3.14      7.27 o 
   7  19   2       29.51       40.36      8.54 o 
   8  19   2       43.99       56.86     11.10 o 
  -8  20   2        1.41       -1.75      6.57 o 
  -7  20   2      191.79      263.80     21.29 o 
  -6  20   2        2.38        2.71      5.86 o 
  -5  20   2      247.42      251.86     21.65 o 
  -4  20   2      149.03      184.59     10.93 o 
  -3  20   2       52.23       44.90      2.16 o 
  -2  20   2       79.34       82.53      2.83 o 
  -1  20   2       17.74       14.51      2.73 o 
   0  20   2       52.99       68.06      3.77 o 
   1  20   2      262.82      286.35      7.59 o 
   2  20   2      166.66      178.68      4.30 o 
   3  20   2      320.54      325.95      6.34 o 
   4  20   2        4.00        6.32      3.13 o 
   5  20   2       19.50        7.41      2.47 o 
   6  20   2        0.16       -1.74      6.14 o 
   7  20   2        2.97        2.42      7.40 o 
  -8  21   2        6.68        7.26      9.55 o 
  -7  21   2       77.12       69.41     24.77 o 
  -6  21   2       58.51       31.11     22.74 o 
  -5  21   2      135.60      167.40     11.03 o 
  -4  21   2      138.68      162.80      8.27 o 
  -3  21   2       70.51       81.39      3.47 o 
  -2  21   2       11.39        7.47      2.09 o 
  -1  21   2       23.55       20.24      2.78 o 
   0  21   2      251.91      275.00      5.89 o 
   1  21   2      931.22      970.06     10.23 o 
   2  21   2       39.24       32.94      3.37 o 
   3  21   2      239.65      242.55      8.90 o 
   4  21   2       35.97       20.38      7.01 o 
   5  21   2        0.05       -2.63      6.10 o 
   6  21   2       12.97       15.16      7.68 o 
   7  21   2       64.02       76.28     11.40 o 
  -8  22   2       17.25       16.18     15.26 o 
  -7  22   2       83.51       57.74     37.88 o 
  -6  22   2       59.21        1.41      7.21 o 
  -5  22   2       80.83       44.13     29.06 o 
  -4  22   2       73.96       71.95      9.32 o 
  -3  22   2        2.41        5.39      1.54 o 
  -2  22   2       16.00       18.75      2.42 o 
  -1  22   2        2.64        2.54      2.11 o 
   0  22   2       76.10       90.70      4.74 o 
   1  22   2      202.33      200.84      5.50 o 
   2  22   2       39.72       49.64      6.01 o 
   3  22   2       59.29       55.72      4.09 o 
   4  22   2        0.09       -2.03      2.82 o 
   5  22   2        0.04       -0.02      5.37 o 
   6  22   2        3.04        5.27      7.50 o 
   7  22   2        0.26        0.49      6.48 o 
  -7  23   2        0.33       -0.89      7.80 o 
  -6  23   2       37.29       15.40     12.67 o 
  -5  23   2       11.89       -1.83      6.05 o 
  -4  23   2      100.73      107.70      8.62 o 
  -3  23   2       20.28       13.63      2.17 o 
  -2  23   2      298.31      307.61      5.69 o 
  -1  23   2      371.31      374.57      5.59 o 
   0  23   2      656.37      747.82     12.48 o 
   1  23   2        0.01       -0.21      1.53 o 
   2  23   2        0.05       -1.36      1.83 o 
   3  23   2       71.97       73.79      4.56 o 
   4  23   2       16.53        3.06      5.73 o 
   5  23   2        5.70        7.38      6.26 o 
   6  23   2       21.62       14.04      8.39 o 
  -7  24   2       24.98       13.22     13.30 o 
  -6  24   2        1.36        2.14      8.71 o 
  -5  24   2       33.73       10.83     10.96 o 
  -4  24   2        0.75       -0.22      4.10 o 
  -3  24   2        3.59        0.52      1.47 o 
  -2  24   2      114.09      126.43      3.54 o 
  -1  24   2        5.28        8.27      2.61 o 
   0  24   2       19.81       23.01      3.35 o 
   1  24   2      146.40      164.28      4.36 o 
   2  24   2       51.94       63.39      3.30 o 
   3  24   2       27.11       33.74      1.89 o 
   4  24   2       12.77       13.60      7.97 o 
   5  24   2        3.07        1.20      5.94 o 
   6  24   2        5.03        6.33      7.19 o 
  -6  25   2        1.12       -3.57      8.20 o 
  -5  25   2       80.15       94.86     34.24 o 
  -4  25   2        0.05       -1.96      5.41 o 
  -3  25   2       30.65        9.40      4.98 o 
  -2  25   2        6.30        7.42      2.18 o 
  -1  25   2        8.36        5.06      2.40 o 
   0  25   2       94.21       91.50      3.81 o 
   1  25   2       31.90       32.39      4.73 o 
   2  25   2        8.97       10.00      2.16 o 
   3  25   2       48.12       59.34     18.21 o 
   4  25   2       14.68       10.46      7.19 o 
   5  25   2        0.11        1.53      5.79 o 
  -6  26   2       17.95       12.09      8.51 o 
  -5  26   2       12.59        1.76      5.81 o 
  -4  26   2        0.26       -0.16      4.26 o 
  -3  26   2        0.11       -0.21      1.56 o 
  -2  26   2        1.33        2.41      2.01 o 
  -1  26   2        2.74        6.10      2.71 o 
   0  26   2       35.64       29.99      3.38 o 
   1  26   2      126.38      136.30      5.47 o 
   2  26   2        0.66        0.40      2.16 o 
   3  26   2      114.31      141.29     12.60 o 
   4  26   2        1.16        5.85      6.04 o 
   5  26   2        0.37       -2.43      7.28 o 
  -5  27   2       50.60       29.11     20.95 o 
  -4  27   2      100.68      124.68     11.15 o 
  -3  27   2        8.61       -1.01      4.92 o 
  -2  27   2        0.01       -0.31      2.44 o 
  -1  27   2        2.10        1.95      2.27 o 
   0  27   2      176.54      211.60      6.12 o 
   1  27   2       94.98      111.73      4.71 o 
   2  27   2        1.67        0.98      2.11 o 
   3  27   2        0.00       -0.21      4.71 o 
   4  27   2        7.41        1.31      5.92 o 
  -5  28   2        2.20       -2.64      6.96 o 
  -4  28   2        2.62       -0.24      6.23 o 
  -3  28   2        0.04        0.30      4.18 o 
  -2  28   2        1.55        1.68      2.25 o 
  -1  28   2        3.22        4.19      2.67 o 
   0  28   2       35.35       28.71      5.54 o 
   1  28   2       17.51       20.91      6.31 o 
   2  28   2       43.79        0.41      4.34 o 
   3  28   2        0.15        1.68      5.75 o 
   4  28   2        8.46        5.76      6.48 o 
  -4  29   2        6.95       -0.19      5.94 o 
  -3  29   2       16.67        1.57      5.52 o 
  -2  29   2       25.50       13.87      5.83 o 
  -1  29   2       23.47       13.61      3.65 o 
   0  29   2       79.40       78.65     13.03 o 
   1  29   2        6.27        0.13      1.86 o 
   2  29   2        1.98       -1.75      6.03 o 
   3  29   2       60.38        3.04      7.59 o 
  -3  30   2        1.36       -0.51      5.53 o 
  -2  30   2        0.45        0.02      3.39 o 
  -1  30   2        5.22        3.35      4.45 o 
   0  30   2        1.77        0.90      3.86 o 
   1  30   2       29.84       13.32      5.77 o 
   2  30   2        0.33       -1.28      5.79 o 
  -2  31   2        9.55       -0.72      7.52 o 
  -1  31   2        5.50        1.70      3.42 o 
   0  31   2        6.47        7.59      4.59 o 
   1  31   2        3.82        5.04      6.13 o 
 -11   0   3       14.67       18.19      5.16 o 
  -9   0   3      134.40      131.89      6.08 o 
  -7   0   3      156.80      171.71      5.06 o 
  -5   0   3      167.09      159.82      3.92 o 
  -3   0   3    25064.11    22649.21    271.47 o 
  -1   0   3        2.71       10.72      3.81 o 
   1   0   3     3645.07     3659.78     36.39 o 
   3   0   3     1262.55     1160.68     14.93 o 
   5   0   3     2257.24     2231.25     28.46 o 
   7   0   3      170.10      159.25     15.77 o 
   9   0   3        8.65        9.08      5.30 o 
 -11   1   3        1.99       -0.19      2.55 o 
 -10   1   3        9.94        8.06      2.97 o 
  -9   1   3        2.04        4.33      2.63 o 
  -8   1   3       66.97       62.67      4.05 o 
  -7   1   3       38.88       42.26      2.80 o 
  -6   1   3     1785.84     1687.22      9.78 o 
  -5   1   3     3735.39     3410.94     16.45 o 
  -4   1   3       16.49       39.42      1.95 o 
  -3   1   3       50.73       46.44      2.13 o 
  -2   1   3      535.42      426.70      5.13 o 
  -1   1   3     6398.55     6723.07     40.77 o 
   0   1   3      310.85      344.05      4.59 o 
   1   1   3     4219.71     4026.77     25.28 o 
   2   1   3     4046.33     3938.46     25.17 o 
   3   1   3     2879.54     2800.15     19.60 o 
   4   1   3       18.90       17.68      3.55 o 
   5   1   3      118.96      123.06      4.70 o 
   6   1   3       22.56       26.90      4.87 o 
   7   1   3      102.29      100.52      6.69 o 
   8   1   3        1.55       -2.95      3.80 o 
   9   1   3      135.14      137.93      6.20 o 
 -11   2   3       12.28       15.58      3.31 o 
 -10   2   3       12.56       17.59      3.06 o 
  -9   2   3        0.05        1.02      2.58 o 
  -8   2   3      124.41      119.92      4.88 o 
  -7   2   3        1.02        2.02      2.39 o 
  -6   2   3        0.24        1.16      1.64 o 
  -5   2   3      493.39      505.18      4.41 o 
  -4   2   3      974.75      925.72      5.84 o 
  -3   2   3     2589.15     2585.13     16.80 o 
  -2   2   3     3891.23     3718.45     21.96 o 
  -1   2   3     1013.89     1042.61      8.55 o 
   0   2   3     1131.76     1133.65      8.68 o 
   1   2   3     2037.69     2121.02     15.06 o 
   2   2   3      532.18      516.16      5.73 o 
   3   2   3      481.31      469.52      5.71 o 
   4   2   3     4138.14     3963.45     27.12 o 
   5   2   3      270.30      261.53     10.26 o 
   6   2   3       13.57       17.73      7.20 o 
   7   2   3        1.24        1.36      3.73 o 
   8   2   3       16.14        7.70      3.87 o 
   9   2   3       22.60       26.22      4.43 o 
 -11   3   3       13.26       18.52      5.70 o 
 -10   3   3        9.77        3.28      2.65 o 
  -9   3   3       35.69       39.09      3.24 o 
  -8   3   3       13.95       10.41      2.90 o 
  -7   3   3      197.28      218.28      4.54 o 
  -6   3   3     2583.36     2552.80     17.99 o 
  -5   3   3      746.75      740.51      5.54 o 
  -4   3   3       25.90       54.51      2.06 o 
  -3   3   3      276.50      301.59      3.67 o 
  -2   3   3      407.06      336.59      4.36 o 
  -1   3   3     1589.79     1536.59     11.06 o 
   0   3   3      598.77      623.14      5.97 o 
   1   3   3       71.52       71.41      3.11 o 
   2   3   3     5400.65     5086.16     33.15 o 
   3   3   3     3121.29     3149.29     21.51 o 
   4   3   3       94.83       86.65      4.40 o 
   5   3   3      169.60      177.76      4.98 o 
   6   3   3        0.16       -3.24      3.71 o 
   7   3   3        1.59        3.26      3.91 o 
   8   3   3        8.99        6.38      3.75 o 
   9   3   3        0.68        3.33      3.55 o 
 -11   4   3        6.15        5.16      4.84 o 
 -10   4   3       15.15       17.22      3.55 o 
  -9   4   3       47.33       41.41      5.36 o 
  -8   4   3      178.92      185.19      6.66 o 
  -7   4   3      437.81      424.70      7.76 o 
  -6   4   3      246.10      265.83      3.68 o 
  -5   4   3       55.29       36.77      2.19 o 
  -4   4   3        0.03       13.35      2.49 o 
  -3   4   3    14963.72    13902.10     82.61 o 
  -2   4   3      778.03      734.32      5.97 o 
  -1   4   3       33.08       10.85      2.11 o 
   0   4   3     3427.14     3241.49     20.64 o 
   1   4   3     2702.64     2675.29     17.68 o 
   2   4   3      431.30      447.20      5.58 o 
   3   4   3       11.83        9.12      2.47 o 
   4   4   3     1659.47     1642.43     14.13 o 
   5   4   3     1576.98     1477.39     12.90 o 
   6   4   3       26.06       29.64      9.79 o 
   7   4   3        0.00        3.51      4.18 o 
   8   4   3        6.29        3.54      3.26 o 
   9   4   3       12.41        7.48      3.50 o 
 -11   5   3        0.28        1.91      6.59 o 
 -10   5   3        1.75       -0.54      2.90 o 
  -9   5   3        0.01       -1.33      2.34 o 
  -8   5   3      106.17       96.34      4.75 o 
  -7   5   3      352.40      332.21      7.07 o 
  -6   5   3       17.91       20.13      2.13 o 
  -5   5   3     7545.46     7193.22     35.30 o 
  -4   5   3       34.84       46.21      2.61 o 
  -3   5   3      638.19      682.03      5.55 o 
  -2   5   3      253.74      306.62      5.77 o 
  -1   5   3      175.04      192.89      3.50 o 
   0   5   3     1470.01     1562.77     11.93 o 
   1   5   3     4116.68     4128.89     26.27 o 
   2   5   3      388.29      401.60      4.78 o 
   3   5   3     2299.42     2243.26     16.14 o 
   4   5   3      423.45      383.39      6.77 o 
   5   5   3       16.39       11.41      3.02 o 
   6   5   3       32.79       39.78      6.37 o 
   7   5   3       50.54       53.18      5.83 o 
   8   5   3       53.99       41.77      8.06 o 
   9   5   3       39.63       30.36      4.59 o 
 -11   6   3        2.50        5.55     10.57 o 
 -10   6   3       56.69       51.94      6.55 o 
  -9   6   3       62.65       51.03      3.48 o 
  -8   6   3      240.98      258.91      6.57 o 
  -7   6   3       54.76       54.33      5.62 o 
  -6   6   3     1113.05     1108.36      7.97 o 
  -5   6   3      432.02      511.08      7.41 o 
  -4   6   3       72.08       78.65      2.13 o 
  -3   6   3     8949.92     8697.58     44.97 o 
  -2   6   3        0.36        1.95      1.56 o 
  -1   6   3     2070.89     1997.47     12.87 o 
   0   6   3     3048.55     3143.71     20.23 o 
   1   6   3     7985.83     8212.91     50.23 o 
   2   6   3      162.23      157.47      4.50 o 
   3   6   3      129.87      131.89      3.37 o 
   4   6   3     2345.48     2224.33     18.20 o 
   5   6   3     1922.56     1892.08     28.43 o 
   6   6   3      186.62      185.11      9.57 o 
   7   6   3       11.63       10.20      4.03 o 
   8   6   3      106.49       99.30      9.13 o 
   9   6   3       11.48        5.03      3.81 o 
 -10   7   3        7.14        6.82      5.92 o 
  -9   7   3       71.74       71.61      3.93 o 
  -8   7   3       53.19       55.65      3.15 o 
  -7   7   3      204.17      209.06      8.69 o 
  -6   7   3     1426.64     1408.53     11.43 o 
  -5   7   3      225.48      223.32      3.12 o 
  -4   7   3     2956.58     3083.18     15.63 o 
  -3   7   3     1244.76     1404.24      8.96 o 
  -2   7   3     1734.87     1705.17     10.85 o 
  -1   7   3      196.84      204.85      3.38 o 
   0   7   3      980.15      931.03      8.30 o 
   1   7   3      111.32      106.46      3.39 o 
   2   7   3     6492.44     6409.42     40.14 o 
   3   7   3      333.90      329.39      6.26 o 
   4   7   3       26.05       33.15      2.78 o 
   5   7   3      289.21      309.64      6.24 o 
   6   7   3        0.16        0.85      2.71 o 
   7   7   3        9.61        8.81      3.86 o 
   8   7   3       13.96       12.37      3.25 o 
   9   7   3       20.25        9.45      7.27 o 
 -10   8   3       77.33      101.98     19.98 o 
  -9   8   3       74.95       72.13      5.41 o 
  -8   8   3       34.05       36.75      3.86 o 
  -7   8   3        1.08        0.59      2.06 o 
  -6   8   3        5.14        4.56      1.72 o 
  -5   8   3      427.62      490.17      5.21 o 
  -4   8   3       94.26      106.55      2.42 o 
  -3   8   3      229.06      187.90      3.86 o 
  -2   8   3     2684.65     2778.10     17.03 o 
  -1   8   3      862.40     1019.63      8.00 o 
   0   8   3        6.95       12.11      2.07 o 
   1   8   3     4003.54     4093.50     26.76 o 
   2   8   3      108.02      128.04      3.59 o 
   3   8   3      523.94      548.59      6.24 o 
   4   8   3     1358.04     1248.78     11.03 o 
   5   8   3      170.10      174.78      4.96 o 
   6   8   3       25.53       29.26      4.93 o 
   7   8   3       88.17       87.49      7.31 o 
   8   8   3       14.48       13.02      3.00 o 
   9   8   3       24.00       30.55      8.55 o 
 -10   9   3        0.04       -2.59      5.77 o 
  -9   9   3      130.53      126.75      6.58 o 
  -8   9   3        3.99        4.96      2.01 o 
  -7   9   3      209.22      187.48      7.50 o 
  -6   9   3       21.85       17.14      2.10 o 
  -5   9   3     3318.98     3194.97     16.95 o 
  -4   9   3       52.87       55.34      2.36 o 
  -3   9   3       23.67       26.29      1.88 o 
  -2   9   3      266.50      220.91      3.44 o 
  -1   9   3      138.78      110.52      4.43 o 
   0   9   3      679.25      725.47      6.38 o 
   1   9   3      152.80      128.19      3.70 o 
   2   9   3       39.28       32.05      2.63 o 
   3   9   3      762.07      739.26      7.34 o 
   4   9   3      631.27      618.79      7.68 o 
   5   9   3       57.92       65.65      4.71 o 
   6   9   3       74.11       85.70      5.64 o 
   7   9   3       20.36       23.49      5.10 o 
   8   9   3       40.06       30.26      3.32 o 
   9   9   3        0.91        9.51      7.64 o 
 -10  10   3        2.19        4.04      6.18 o 
  -9  10   3        0.00        0.51      5.97 o 
  -8  10   3      106.11       86.15      3.13 o 
  -7  10   3        0.01        2.66      2.37 o 
  -6  10   3      669.75      673.09      8.44 o 
  -5  10   3        9.74        8.91      1.82 o 
  -4  10   3      112.40      132.79      2.01 o 
  -3  10   3     5773.83     5615.76     29.79 o 
  -2  10   3      395.19      449.29      4.56 o 
  -1  10   3     1172.94     1187.65      8.57 o 
   0  10   3      191.69      245.03      4.02 o 
   1  10   3      759.70      814.32      7.16 o 
   2  10   3      121.86      142.65      3.16 o 
   3  10   3       71.47       60.76      2.92 o 
   4  10   3       23.27       18.96      2.26 o 
   5  10   3     2240.78     2280.20     30.98 o 
   6  10   3      347.22      317.57      6.62 o 
   7  10   3        4.23        2.52      3.44 o 
   8  10   3       44.40       36.09      6.67 o 
   9  10   3       14.72       23.09      8.70 o 
 -10  11   3       19.85       11.86      7.48 o 
  -9  11   3        0.12       -6.07      7.47 o 
  -8  11   3       83.35       69.25      3.56 o 
  -7  11   3        3.71        1.88      1.78 o 
  -6  11   3     1281.80     1332.04     14.52 o 
  -5  11   3      670.73      661.60      8.17 o 
  -4  11   3      706.37      781.23      5.33 o 
  -3  11   3       86.66       88.25      2.69 o 
  -2  11   3     1126.02     1179.63      8.06 o 
  -1  11   3     1578.81     1516.10     10.73 o 
   0  11   3     1301.81     1231.59      9.25 o 
   1  11   3      928.49      996.31      7.71 o 
   2  11   3     1224.06     1222.04     10.16 o 
   3  11   3      745.02      815.50      7.86 o 
   4  11   3      180.38      192.89      4.10 o 
   5  11   3      226.15      266.83      5.40 o 
   6  11   3       11.29        7.94      3.59 o 
   7  11   3        1.91       -1.60      1.60 o 
   8  11   3       23.48       21.10      8.08 o 
   9  11   3        8.61        8.99      8.19 o 
 -10  12   3       64.40       86.70      9.22 o 
  -9  12   3        6.19        4.83      7.71 o 
  -8  12   3      136.32      155.25     20.20 o 
  -7  12   3       95.61       95.23      7.19 o 
  -6  12   3       57.10       54.39      2.47 o 
  -5  12   3      572.43      574.93      9.08 o 
  -4  12   3       87.73       73.20      2.58 o 
  -3  12   3      344.77      344.01      4.39 o 
  -2  12   3      539.90      541.76      5.11 o 
  -1  12   3        3.88        5.65      2.13 o 
   0  12   3      281.04      330.68      4.37 o 
   1  12   3      553.89      559.33      5.33 o 
   2  12   3      560.55      558.46      5.86 o 
   3  12   3      165.67      155.82      3.63 o 
   4  12   3       77.21       91.73      3.64 o 
   5  12   3       11.46       10.17      2.65 o 
   6  12   3      133.58      141.71      7.46 o 
   7  12   3      103.81       94.52      6.70 o 
   8  12   3       26.37       25.77      9.18 o 
   9  12   3        2.76       12.16     12.32 o 
 -10  13   3       11.35        1.14      5.81 o 
  -9  13   3      148.64      121.09     36.18 o 
  -8  13   3       44.05       27.41     30.61 o 
  -7  13   3       68.80       65.75      7.02 o 
  -6  13   3        8.69       12.42      5.84 o 
  -5  13   3     1179.27     1206.59     13.35 o 
  -4  13   3        4.66       10.70      2.71 o 
  -3  13   3        3.24        7.35      1.83 o 
  -2  13   3       48.90       67.75      2.65 o 
  -1  13   3     1253.28     1301.61     10.42 o 
   0  13   3       81.50       92.09      3.21 o 
   1  13   3        3.48        2.58      2.48 o 
   2  13   3     2034.17     2023.19     13.65 o 
   3  13   3      203.21      194.61      4.21 o 
   4  13   3        4.51        2.81      1.62 o 
   5  13   3      488.06      466.21     14.45 o 
   6  13   3      100.51       81.14      7.84 o 
   7  13   3       41.40       43.84      9.55 o 
   8  13   3        6.22        1.32      8.52 o 
 -10  14   3        0.19       -4.75      6.78 o 
  -9  14   3       21.44       20.10     13.19 o 
  -8  14   3        4.84       -2.10      7.73 o 
  -7  14   3       20.99       23.46      6.32 o 
  -6  14   3      353.11      340.03     11.00 o 
  -5  14   3       66.60       56.00      2.47 o 
  -4  14   3       25.54       27.10      2.81 o 
  -3  14   3      529.25      518.28      4.55 o 
  -2  14   3        1.18        0.97      1.64 o 
  -1  14   3        5.23       13.34      2.34 o 
   0  14   3      199.55      180.73      3.70 o 
   1  14   3      250.89      232.13      4.56 o 
   2  14   3       66.51       59.63      3.27 o 
   3  14   3        1.84       -0.23      1.74 o 
   4  14   3       30.94       30.19      2.74 o 
   5  14   3      729.67      735.00     22.42 o 
   6  14   3       67.79       72.82     11.78 o 
   7  14   3       28.64       25.81      9.15 o 
   8  14   3      104.48       87.87     26.25 o 
  -9  15   3       66.43       59.57     19.83 o 
  -8  15   3       77.78        8.16      9.35 o 
  -7  15   3       16.97       17.03      6.99 o 
  -6  15   3      355.77      362.00     11.63 o 
  -5  15   3      485.27      527.96     11.42 o 
  -4  15   3       12.40        6.13      1.95 o 
  -3  15   3       41.18       37.48      1.88 o 
  -2  15   3      846.03      856.32      6.71 o 
  -1  15   3      112.39      106.51      2.98 o 
   0  15   3       16.59       14.98      2.52 o 
   1  15   3       82.11       98.59      2.99 o 
   2  15   3      363.39      358.21      4.97 o 
   3  15   3      687.11      717.82     12.11 o 
   4  15   3      120.30      112.80      4.48 o 
   5  15   3        0.01        2.09      1.28 o 
   6  15   3      202.37      220.43     14.84 o 
   7  15   3        5.12        5.48      7.94 o 
   8  15   3        4.69        0.83      5.85 o 
  -9  16   3        0.35        1.83      7.58 o 
  -8  16   3      144.38      165.40     14.72 o 
  -7  16   3       78.94        1.38      7.71 o 
  -6  16   3      175.97      189.41     11.36 o 
  -5  16   3       63.72       54.35      7.46 o 
  -4  16   3       76.82       81.50      5.47 o 
  -3  16   3        0.07        1.79      1.19 o 
  -2  16   3      364.83      342.26      4.26 o 
  -1  16   3        1.75        4.98      2.20 o 
   0  16   3       32.20       40.04      2.64 o 
   1  16   3        4.81        8.89      2.29 o 
   2  16   3       81.59      104.67      5.69 o 
   3  16   3       16.80       12.78      2.08 o 
   4  16   3       48.47       56.10      3.73 o 
   5  16   3        3.00        1.67      2.78 o 
   6  16   3       54.01       48.72      6.40 o 
   7  16   3       22.86       26.85     11.72 o 
   8  16   3       46.78       49.79     11.05 o 
  -9  17   3       20.46       24.23     12.66 o 
  -8  17   3        8.62        4.93      9.53 o 
  -7  17   3      125.77      152.37     13.78 o 
  -6  17   3        6.03        3.35      5.60 o 
  -5  17   3        0.81        1.90      4.59 o 
  -4  17   3        7.03        6.55      2.59 o 
  -3  17   3      275.70      277.30      4.23 o 
  -2  17   3      423.95      471.21      6.24 o 
  -1  17   3      702.61      712.69     11.53 o 
   0  17   3      264.63      260.68      4.65 o 
   1  17   3      100.34      110.78      4.94 o 
   2  17   3      580.28      560.09      6.16 o 
   3  17   3        2.87        3.45      2.47 o 
   4  17   3        2.17        3.36      0.96 o 
   5  17   3      323.04      341.08     14.38 o 
   6  17   3       23.60       14.92      4.62 o 
   7  17   3       13.21        7.29      8.64 o 
   8  17   3        6.06       10.72      7.73 o 
  -9  18   3       34.45       36.49     15.98 o 
  -8  18   3        8.82        2.62      6.34 o 
  -7  18   3       32.57       11.39      9.74 o 
  -6  18   3       12.10       18.00      6.48 o 
  -5  18   3        5.47        4.41      5.12 o 
  -4  18   3        8.49        8.22      1.85 o 
  -3  18   3      450.25      449.43      7.69 o 
  -2  18   3      253.00      262.27      6.66 o 
  -1  18   3       36.60       58.39      3.82 o 
   0  18   3        5.01        7.11      2.53 o 
   1  18   3     1173.66     1234.92     10.83 o 
   2  18   3      384.54      382.33      7.30 o 
   3  18   3      138.07      116.48      7.17 o 
   4  18   3        8.60        6.73      1.28 o 
   5  18   3      129.38      135.47      8.42 o 
   6  18   3       14.03        4.97      9.24 o 
   7  18   3       89.69       89.56     32.49 o 
  -8  19   3        5.63        2.69      6.98 o 
  -7  19   3       26.44       10.31      9.95 o 
  -6  19   3      133.37      162.76      9.50 o 
  -5  19   3      274.05      304.19     10.33 o 
  -4  19   3      108.16       97.07      3.94 o 
  -3  19   3        0.59       -0.09      1.63 o 
  -2  19   3       73.11       76.91      3.84 o 
  -1  19   3      331.71      349.92      6.86 o 
   0  19   3       35.37       38.12      3.83 o 
   1  19   3        0.38        3.13      2.69 o 
   2  19   3       26.35       19.57      3.76 o 
   3  19   3       18.33       14.82      3.19 o 
   4  19   3       28.14       16.55      3.75 o 
   5  19   3      119.61      114.61     17.34 o 
   6  19   3       70.72       91.84     11.66 o 
   7  19   3        1.61        6.08      7.23 o 
  -8  20   3       31.97       29.78     14.19 o 
  -7  20   3        0.85        3.90      8.09 o 
  -6  20   3       41.14       18.44     14.48 o 
  -5  20   3        0.87        1.63      5.26 o 
  -4  20   3       28.26       26.24      1.93 o 
  -3  20   3        4.93        6.41      1.84 o 
  -2  20   3      848.17      850.64      8.45 o 
  -1  20   3      152.34      167.78      5.02 o 
   0  20   3      579.82      605.99      8.35 o 
   1  20   3      208.57      209.71      6.22 o 
   2  20   3        8.27       10.00      3.47 o 
   3  20   3        6.87        5.78      2.51 o 
   4  20   3       92.31      102.78      6.97 o 
   5  20   3        3.20        1.18      2.54 o 
   6  20   3        1.27       -2.73      7.87 o 
   7  20   3       16.48       18.65      9.47 o 
  -8  21   3       22.66       20.08     10.90 o 
  -7  21   3      111.41      132.12     10.89 o 
  -6  21   3      142.86      167.86     10.25 o 
  -5  21   3        4.95       -0.39      5.86 o 
  -4  21   3       14.36       15.21      1.75 o 
  -3  21   3      165.17      171.91      4.08 o 
  -2  21   3      384.51      437.31      8.64 o 
  -1  21   3       57.29       58.46      4.64 o 
   0  21   3       17.65       24.30      3.63 o 
   1  21   3      147.76      167.25      5.26 o 
   2  21   3      131.81      129.01      4.22 o 
   3  21   3        0.90        3.49      2.09 o 
   4  21   3       54.47       47.96      6.04 o 
   5  21   3       44.20       55.97     10.31 o 
   6  21   3       32.23       23.04     10.34 o 
   7  21   3        0.44        3.09      7.23 o 
  -8  22   3        9.39       10.62     14.53 o 
  -7  22   3       11.92        5.77      8.23 o 
  -6  22   3       47.35        1.32      7.21 o 
  -5  22   3       22.51       15.71     13.32 o 
  -4  22   3       25.72       30.22      4.29 o 
  -3  22   3       38.87       30.52      4.51 o 
  -2  22   3       69.86       77.14      4.25 o 
  -1  22   3        0.13        6.37      3.34 o 
   0  22   3       12.60       11.37      3.13 o 
   1  22   3      232.69      271.66      7.45 o 
   2  22   3        4.83        3.61      2.69 o 
   3  22   3       27.29       33.28      2.60 o 
   4  22   3        1.93        3.76      4.00 o 
   5  22   3      110.63      128.34     12.35 o 
   6  22   3        4.74        5.16      7.76 o 
  -7  23   3       27.23       13.48     13.14 o 
  -6  23   3        6.66        3.93      7.03 o 
  -5  23   3       52.89       35.41     22.61 o 
  -4  23   3        0.37       -0.54      1.23 o 
  -3  23   3       41.38       52.97      4.68 o 
  -2  23   3        4.56        3.02      2.64 o 
  -1  23   3      288.86      310.98      7.90 o 
   0  23   3        1.29       -0.20      3.11 o 
   1  23   3        7.88        8.37      3.42 o 
   2  23   3       30.88       40.60      3.36 o 
   3  23   3        2.51        4.13      1.75 o 
   4  23   3        0.38        2.88      3.85 o 
   5  23   3       71.29       54.45     24.83 o 
   6  23   3        6.55       -0.76      6.23 o 
  -7  24   3       14.55       10.55     11.13 o 
  -6  24   3        0.14       -1.66      8.91 o 
  -5  24   3        9.86        4.06      5.93 o 
  -4  24   3        0.17        0.57      1.33 o 
  -3  24   3        1.22        1.67      1.96 o 
  -2  24   3       60.18       51.57      2.98 o 
  -1  24   3        1.00       -3.21      3.21 o 
   0  24   3        3.56        3.35      3.11 o 
   1  24   3       77.22       79.24      4.73 o 
   2  24   3        8.43        7.25      3.18 o 
   3  24   3       28.27       21.63      2.36 o 
   4  24   3       12.20       11.43      6.40 o 
   5  24   3       19.41       14.99      7.64 o 
  -6  25   3       64.86       29.12     28.19 o 
  -5  25   3        2.52        3.02      5.86 o 
  -4  25   3       40.41       28.55     20.53 o 
  -3  25   3       24.08       18.58      3.05 o 
  -2  25   3      129.14      145.76      4.85 o 
  -1  25   3       40.59       37.31      4.19 o 
   0  25   3        3.11        4.45      4.78 o 
   1  25   3       57.04       61.52      4.19 o 
   2  25   3      113.12      132.37      4.90 o 
   3  25   3        0.13        2.71      3.90 o 
   4  25   3        1.81       -0.48      4.89 o 
   5  25   3        0.12        2.93      6.58 o 
  -6  26   3       42.93       13.42     15.02 o 
  -5  26   3        1.79       -0.91      5.55 o 
  -4  26   3        3.47        4.17      4.84 o 
  -3  26   3       26.78       18.69      4.83 o 
  -2  26   3        2.42        0.75      2.26 o 
  -1  26   3       36.66       38.33      5.63 o 
   0  26   3        6.90       10.10      3.34 o 
   1  26   3        7.06       14.54      3.40 o 
   2  26   3       19.03       12.35      4.83 o 
   3  26   3        0.85        0.90      4.74 o 
   4  26   3        1.07       -2.23      5.75 o 
  -5  27   3       87.10       36.79     24.54 o 
  -4  27   3        0.39       -0.98      6.12 o 
  -3  27   3       23.17       11.59      7.99 o 
  -2  27   3       40.64       32.34      6.06 o 
  -1  27   3       33.85       22.33      5.04 o 
   0  27   3        0.02       -0.04      2.42 o 
   1  27   3       18.83       19.58      5.62 o 
   2  27   3       16.30        6.82      4.11 o 
   3  27   3        4.45       -0.40      5.18 o 
   4  27   3        2.96        4.20      7.06 o 
  -5  28   3        0.13        0.66      6.06 o 
  -4  28   3       10.61        0.18      5.03 o 
  -3  28   3       12.09        5.94      4.81 o 
  -2  28   3        0.18        2.50      2.57 o 
  -1  28   3        0.10       -1.74      2.43 o 
   0  28   3        2.38        1.08      2.81 o 
   1  28   3       79.72       86.35     11.57 o 
   2  28   3        2.25        0.68      3.27 o 
   3  28   3       13.86        2.98      7.57 o 
  -4  29   3        4.68        0.69      5.94 o 
  -3  29   3        3.76        2.03      5.79 o 
  -2  29   3       41.22       16.92      7.41 o 
  -1  29   3       28.21       14.79      5.47 o 
   0  29   3        7.00        9.50      3.20 o 
   1  29   3        0.00        2.39      2.86 o 
   2  29   3       34.28        0.82      5.90 o 
  -3  30   3       17.79       -0.03      3.60 o 
  -2  30   3        2.62        0.10      4.52 o 
  -1  30   3        3.01        3.26      3.51 o 
   0  30   3       15.71       24.98      4.06 o 
   1  30   3        4.75       -0.26      4.33 o 
 -10   0   4       61.98       69.58      9.38 o 
  -8   0   4        2.66        0.09      2.33 o 
  -6   0   4     1141.28     1077.35     12.85 o 
  -4   0   4     5934.44     5834.88     43.91 o 
  -2   0   4     6882.15     7025.44     62.97 o 
   0   0   4     2839.69     2664.20     25.11 o 
   2   0   4     1670.04     1518.35     16.84 o 
   4   0   4      652.45      632.53     11.07 o 
   6   0   4      320.06      307.76      9.33 o 
   8   0   4      179.10      187.91     28.91 o 
 -11   1   4        5.58        0.79      3.03 o 
 -10   1   4        8.81        1.25      3.67 o 
  -9   1   4       27.62       21.84      5.32 o 
  -8   1   4        1.50       -1.64      2.46 o 
  -7   1   4     1665.80     1548.78     13.90 o 
  -6   1   4     1926.16     1787.20     12.22 o 
  -5   1   4       44.22       39.30      2.46 o 
  -4   1   4      153.32      237.78      3.78 o 
  -3   1   4      593.23      686.60      6.00 o 
  -2   1   4     1803.54     1803.54     13.37 o 
  -1   1   4     1111.37     1073.91     10.00 o 
   0   1   4       50.01       56.64      3.87 o 
   1   1   4     1127.82     1056.24      8.97 o 
   2   1   4      125.87      182.67      4.37 o 
   3   1   4       48.84       59.01      4.61 o 
   4   1   4        0.02       -1.17      2.67 o 
   5   1   4       36.66       43.51      5.03 o 
   6   1   4        4.62        5.28      3.40 o 
   7   1   4       21.77       13.68      8.76 o 
   8   1   4       35.47       15.12      7.05 o 
   9   1   4        5.54       12.78      6.25 o 
 -11   2   4       61.95       55.18      5.33 o 
 -10   2   4        0.07        1.09      3.04 o 
  -9   2   4        0.39        3.28      3.40 o 
  -8   2   4       23.57       22.17      3.44 o 
  -7   2   4      213.37      186.08      3.92 o 
  -6   2   4       26.73       29.37      2.70 o 
  -5   2   4      970.94      844.72      7.31 o 
  -4   2   4        1.46        1.78      1.69 o 
  -3   2   4      477.52      519.77      5.91 o 
  -2   2   4       40.57       45.33      2.83 o 
  -1   2   4     1100.31     1106.43      8.99 o 
   0   2   4      864.17      884.70      7.83 o 
   1   2   4       89.77       95.15      3.52 o 
   2   2   4        3.94        1.27      2.25 o 
   3   2   4      946.81      870.52      9.05 o 
   4   2   4       13.02       13.84      3.57 o 
   5   2   4      246.65      258.93     10.73 o 
   6   2   4        4.35        3.26      2.92 o 
   7   2   4      498.94      510.80     12.08 o 
   8   2   4       22.08       20.08     11.58 o 
   9   2   4        0.00       -5.85      6.34 o 
 -11   3   4        0.25        0.52      4.33 o 
 -10   3   4        9.09        7.56      3.69 o 
  -9   3   4      255.59      262.05      7.93 o 
  -8   3   4        0.84        2.09      3.62 o 
  -7   3   4     2270.69     2200.67     14.07 o 
  -6   3   4      231.20      223.49      3.68 o 
  -5   3   4        1.42        0.26      1.92 o 
  -4   3   4       84.35       86.74      3.12 o 
  -3   3   4      215.13      269.43      4.12 o 
  -2   3   4     3547.32     3652.67     23.39 o 
  -1   3   4       59.12       46.35      3.11 o 
   0   3   4       83.05       61.50      3.21 o 
   1   3   4     4002.06     4144.94     29.56 o 
   2   3   4      168.73      203.44      4.40 o 
   3   3   4     1274.04     1245.41     11.45 o 
   4   3   4      371.09      384.86      6.66 o 
   5   3   4       92.28       88.53      4.66 o 
   6   3   4        0.74        1.80      3.61 o 
   7   3   4        0.04        2.91      5.84 o 
   8   3   4        0.33        2.75      6.28 o 
   9   3   4       63.90       58.14      8.70 o 
 -11   4   4       11.49       14.73      4.77 o 
 -10   4   4       25.20       25.58      5.46 o 
  -9   4   4        0.14       -3.58      4.43 o 
  -8   4   4       10.19        9.79      3.79 o 
  -7   4   4       61.05       71.39      3.87 o 
  -6   4   4      767.29      725.76      6.51 o 
  -5   4   4      509.31      468.61      5.66 o 
  -4   4   4     5000.66     4876.84     25.78 o 
  -3   4   4     1372.01     1533.24     10.42 o 
  -2   4   4        0.43        4.44      1.87 o 
  -1   4   4     1254.05     1197.59      9.48 o 
   0   4   4     2956.55     2759.00     19.01 o 
   1   4   4     1489.29     1498.67     11.72 o 
   2   4   4        2.80        4.72      3.50 o 
   3   4   4        6.25        4.98      2.66 o 
   4   4   4      600.55      567.10      8.05 o 
   5   4   4       19.05       16.77      3.84 o 
   6   4   4      374.34      369.73      9.17 o 
   7   4   4      157.37      146.47     11.85 o 
   8   4   4       32.09       16.87      6.72 o 
   9   4   4       21.15       20.90      8.22 o 
 -11   5   4        4.57        9.47      6.16 o 
 -10   5   4       21.90       13.33      4.00 o 
  -9   5   4        1.19        1.80      4.37 o 
  -8   5   4        9.67        7.57      3.19 o 
  -7   5   4        1.50       -0.98      1.62 o 
  -6   5   4     1871.44     1764.69     11.98 o 
  -5   5   4      101.47      113.17      2.72 o 
  -4   5   4       97.68       66.26      2.70 o 
  -3   5   4      157.30      164.44      4.95 o 
  -2   5   4     1750.14     1702.00     11.49 o 
  -1   5   4     1515.75     1507.54     11.30 o 
   0   5   4     1008.25     1030.55      9.26 o 
   1   5   4       10.00       12.91      2.71 o 
   2   5   4       96.80       86.29      3.32 o 
   3   5   4      124.06      117.61      4.05 o 
   4   5   4      201.70      204.48      4.98 o 
   5   5   4       20.59       22.71      3.99 o 
   6   5   4       35.24       25.68      4.61 o 
   7   5   4       56.62       49.09      8.31 o 
   8   5   4        7.36        4.79      6.70 o 
   9   5   4        2.09        5.96      4.04 o 
 -10   6   4        9.26        8.39      4.81 o 
  -9   6   4       27.53       22.50      5.12 o 
  -8   6   4      154.16      143.33      6.14 o 
  -7   6   4        8.56        7.40      2.18 o 
  -6   6   4        0.02        0.58      1.69 o 
  -5   6   4      592.26      612.06      5.34 o 
  -4   6   4     3687.75     3575.52     19.98 o 
  -3   6   4      811.25      695.99      6.24 o 
  -2   6   4      292.40      256.51      5.30 o 
  -1   6   4     2263.56     1982.55     15.60 o 
   0   6   4      800.89      688.07      7.82 o 
   1   6   4     1456.12     1435.12     11.39 o 
   2   6   4        7.77        0.39      1.95 o 
   3   6   4     2692.78     2727.55     26.71 o 
   4   6   4       65.48       71.00      4.51 o 
   5   6   4      137.64      130.63      6.47 o 
   6   6   4      109.50      130.95      7.10 o 
   7   6   4      389.78      398.47      9.17 o 
   8   6   4       21.57       11.45      5.83 o 
   9   6   4        1.06       -3.50      9.79 o 
 -10   7   4        4.24       15.15      7.11 o 
  -9   7   4       67.59       70.81      6.68 o 
  -8   7   4       16.36       19.10      4.41 o 
  -7   7   4      929.71      936.11      7.34 o 
  -6   7   4      120.37      111.10      3.12 o 
  -5   7   4      414.73      400.51      4.30 o 
  -4   7   4      265.69      286.41      5.23 o 
  -3   7   4      626.76      673.73      6.55 o 
  -2   7   4      271.41      272.86      4.32 o 
  -1   7   4       21.25       13.01      2.40 o 
   0   7   4     1897.82     1951.68     19.56 o 
   1   7   4     2844.71     2923.41     20.65 o 
   2   7   4       28.52       47.74      4.21 o 
   3   7   4       23.21       28.75      3.76 o 
   4   7   4     1069.36     1014.18     10.78 o 
   5   7   4       12.34       10.99      2.93 o 
   6   7   4        0.06        0.29      4.71 o 
   7   7   4       16.22       21.69      7.25 o 
   8   7   4        8.32       -1.72      3.72 o 
   9   7   4       51.62       35.05     20.62 o 
 -10   8   4        3.26        0.44      5.43 o 
  -9   8   4       12.91       12.58      4.65 o 
  -8   8   4       12.34       15.29      4.16 o 
  -7   8   4       58.17       54.14      2.81 o 
  -6   8   4       28.17       36.48      2.13 o 
  -5   8   4     1696.79     1707.72     10.50 o 
  -4   8   4      602.05      554.91      5.93 o 
  -3   8   4     1281.53     1387.70     10.31 o 
  -2   8   4     1359.09     1265.69      9.23 o 
  -1   8   4       30.98       52.10      2.88 o 
   0   8   4     1922.43     1945.10     14.91 o 
   1   8   4       26.00       40.67      4.10 o 
   2   8   4       40.83       46.51      3.38 o 
   3   8   4      713.07      694.17      8.89 o 
   4   8   4      626.65      625.02     10.86 o 
   5   8   4      373.46      315.21      5.95 o 
   6   8   4      198.07      178.82      6.90 o 
   7   8   4      284.35      311.42     10.93 o 
   8   8   4        5.22        9.69      5.47 o 
   9   8   4       10.17       -0.41      8.76 o 
 -10   9   4        1.90       10.65      8.50 o 
  -9   9   4        2.15        2.23      2.56 o 
  -8   9   4        3.96        7.04      3.70 o 
  -7   9   4      116.03      119.16      3.65 o 
  -6   9   4      188.91      196.93      2.99 o 
  -5   9   4       55.77       84.81      3.10 o 
  -4   9   4     1531.85     1530.70     11.81 o 
  -3   9   4      351.54      354.99      5.02 o 
  -2   9   4      216.14      221.56      4.53 o 
  -1   9   4       50.62       72.25      3.05 o 
   0   9   4      724.39      686.76      7.49 o 
   1   9   4      285.43      291.11      5.29 o 
   2   9   4      111.41      123.54      4.46 o 
   3   9   4      516.00      493.90      6.39 o 
   4   9   4      262.70      263.49      5.70 o 
   5   9   4       41.83       45.07      3.55 o 
   6   9   4      193.17      212.92      6.07 o 
   7   9   4       90.41       88.07      6.55 o 
   8   9   4       28.77       27.95      9.28 o 
 -10  10   4       21.78       23.59      8.75 o 
  -9  10   4       49.27       52.58     38.71 o 
  -8  10   4        7.67        8.43      2.72 o 
  -7  10   4        1.33        3.07      2.25 o 
  -6  10   4       25.43       19.86      2.85 o 
  -5  10   4     1139.62     1110.49      7.54 o 
  -4  10   4     2680.90     2667.77     16.63 o 
  -3  10   4     1053.19     1029.16      8.83 o 
  -2  10   4        0.15        0.89      1.72 o 
  -1  10   4      173.45      181.72      4.34 o 
   0  10   4       13.82       13.35      2.47 o 
   1  10   4     2134.62     2103.82     21.87 o 
   2  10   4        0.21       -0.27      2.20 o 
   3  10   4       89.08      107.66      3.73 o 
   4  10   4      434.56      439.67      6.84 o 
   5  10   4      202.09      180.76      4.59 o 
   6  10   4       11.98       16.62      4.60 o 
   7  10   4       16.88       27.13      5.98 o 
   8  10   4       21.85       18.27      8.67 o 
 -10  11   4        0.01       -1.50     10.62 o 
  -9  11   4       15.37        8.85      9.59 o 
  -8  11   4        4.41        9.26      3.25 o 
  -7  11   4      127.27      138.41     10.05 o 
  -6  11   4       92.80       83.10      3.27 o 
  -5  11   4      177.93      192.48      2.58 o 
  -4  11   4        2.42        1.68      1.98 o 
  -3  11   4     1240.97     1246.76     10.46 o 
  -2  11   4      306.46      282.24      4.96 o 
  -1  11   4     2979.04     2924.51     19.54 o 
   0  11   4      631.94      659.83      7.42 o 
   1  11   4      341.10      356.13      7.53 o 
   2  11   4        2.01        1.31      2.07 o 
   3  11   4      223.47      241.00      5.21 o 
   4  11   4      271.02      259.25      4.83 o 
   5  11   4       49.83       41.74      3.15 o 
   6  11   4       18.85       19.69      3.89 o 
   7  11   4      215.52      224.37     13.08 o 
   8  11   4        0.28      -12.37     18.86 o 
 -10  12   4        0.00        7.60      6.86 o 
  -9  12   4        1.99       -0.17      6.84 o 
  -8  12   4       46.63       37.56      6.71 o 
  -7  12   4       60.82       52.67      2.81 o 
  -6  12   4        0.03       -1.34      1.34 o 
  -5  12   4     1550.11     1495.87      9.50 o 
  -4  12   4      292.24      275.17      5.32 o 
  -3  12   4      212.83      185.51      4.26 o 
  -2  12   4      522.23      503.37      5.73 o 
  -1  12   4      561.09      605.96      7.05 o 
   0  12   4       58.45       62.49      3.36 o 
   1  12   4        0.09        2.02      2.15 o 
   2  12   4      297.94      270.54      5.70 o 
   3  12   4      910.32      937.18     12.21 o 
   4  12   4       15.26       12.83      2.84 o 
   5  12   4       61.50       64.83      3.71 o 
   6  12   4      101.79       85.36      9.77 o 
   7  12   4      125.56      153.39     12.32 o 
   8  12   4        7.05       -6.60     18.76 o 
 -10  13   4       27.60       25.41     11.70 o 
  -9  13   4        4.56        7.31      9.42 o 
  -8  13   4        1.86        0.73      5.58 o 
  -7  13   4       62.06       72.90      3.52 o 
  -6  13   4        0.86        1.50      1.43 o 
  -5  13   4      100.37       82.56      2.09 o 
  -4  13   4      823.15      810.29      7.51 o 
  -3  13   4        5.73        5.28      2.45 o 
  -2  13   4      148.95      162.78      4.94 o 
  -1  13   4       42.14       57.95      3.90 o 
   0  13   4       83.96       94.26      3.35 o 
   1  13   4      228.53      230.31      4.81 o 
   2  13   4      101.43      103.23      6.99 o 
   3  13   4       43.86       48.62      3.09 o 
   4  13   4      641.16      618.09     16.20 o 
   5  13   4      152.42      160.00      6.78 o 
   6  13   4      347.22      356.16     13.69 o 
   7  13   4        0.00       -3.20      7.58 o 
   8  13   4        1.77       14.64     20.41 o 
 -10  14   4        8.92        7.46      7.32 o 
  -9  14   4       15.61        5.77      9.49 o 
  -8  14   4       20.18       14.35      7.17 o 
  -7  14   4       90.90       88.47     10.61 o 
  -6  14   4        5.22        6.44      1.95 o 
  -5  14   4        0.16        2.77      2.13 o 
  -4  14   4     1539.04     1536.44     12.23 o 
  -3  14   4      438.21      464.33      6.11 o 
  -2  14   4       15.33       21.95      3.19 o 
  -1  14   4      110.53      118.02      3.84 o 
   0  14   4       94.93       87.48      3.61 o 
   1  14   4      838.12      775.28      7.67 o 
   2  14   4      318.03      310.50      4.61 o 
   3  14   4        1.02        0.10      2.59 o 
   4  14   4      697.19      720.38     22.31 o 
   5  14   4       26.25       23.27      2.40 o 
   6  14   4      116.17      109.53     13.40 o 
   7  14   4       14.17       13.06     10.58 o 
   8  14   4        8.84       14.33     13.50 o 
  -9  15   4        0.49       -2.02      8.91 o 
  -8  15   4        0.22        5.65      6.07 o 
  -7  15   4       53.52       48.01     19.13 o 
  -6  15   4        4.94        7.72      2.08 o 
  -5  15   4        0.01       -1.29      1.29 o 
  -4  15   4      493.64      525.05      6.05 o 
  -3  15   4     3331.65     3403.44     24.43 o 
  -2  15   4      202.88      212.18      5.74 o 
  -1  15   4      903.82      921.82      9.04 o 
   0  15   4       58.57       51.82      3.41 o 
   1  15   4       44.78       51.40      3.00 o 
   2  15   4      279.34      265.54      4.44 o 
   3  15   4     1034.83     1098.50     12.91 o 
   4  15   4      218.18      227.40      4.45 o 
   5  15   4        0.26        1.46      1.68 o 
   6  15   4       52.59       67.46     10.57 o 
   7  15   4      112.12      105.10     12.65 o 
   8  15   4        1.53       -1.86     11.54 o 
  -9  16   4        3.53        9.63     10.66 o 
  -8  16   4       11.15       12.35      8.34 o 
  -7  16   4       49.31       36.98     13.35 o 
  -6  16   4       18.11       14.13      1.24 o 
  -5  16   4       78.33       67.09      3.08 o 
  -4  16   4       56.01       52.89      1.95 o 
  -3  16   4      600.90      585.35     10.18 o 
  -2  16   4       17.26       21.20      3.36 o 
  -1  16   4     1190.17     1201.96     11.42 o 
   0  16   4        3.63        4.00      3.03 o 
   1  16   4      226.47      225.12      5.20 o 
   2  16   4       79.41       73.59      3.52 o 
   3  16   4     1042.28     1074.32     12.82 o 
   4  16   4       19.41       18.39      2.32 o 
   5  16   4      169.74      172.64      9.08 o 
   6  16   4       45.68       39.17      9.99 o 
   7  16   4      109.21      117.90     13.34 o 
  -9  17   4        0.02       11.21     11.44 o 
  -8  17   4       10.91        6.71      6.54 o 
  -7  17   4       49.96       38.90     18.65 o 
  -6  17   4        8.77       13.21      6.66 o 
  -5  17   4        2.38        2.84      2.56 o 
  -4  17   4       54.53       63.19      2.71 o 
  -3  17   4       75.75       80.38      3.26 o 
  -2  17   4       17.20       12.92      3.76 o 
  -1  17   4     1597.02     1579.79     16.29 o 
   0  17   4      218.93      206.53      5.15 o 
   1  17   4        3.14        6.48      2.94 o 
   2  17   4       24.20       22.33      2.69 o 
   3  17   4       17.71       27.35      2.69 o 
   4  17   4      191.64      184.45      7.70 o 
   5  17   4        6.29        4.22      1.88 o 
   6  17   4       65.72       70.02      7.31 o 
   7  17   4        1.13        5.19      8.93 o 
  -9  18   4        1.32       -3.80     10.69 o 
  -8  18   4       75.99       37.03     33.96 o 
  -7  18   4        0.03       -0.38      5.27 o 
  -6  18   4       33.63       35.19     12.87 o 
  -5  18   4       98.97       91.03      4.16 o 
  -4  18   4      644.37      624.60      8.71 o 
  -3  18   4        1.42        1.07      1.88 o 
  -2  18   4        3.05       -0.38      2.21 o 
  -1  18   4        6.60        4.89      2.72 o 
   0  18   4      496.58      519.72      6.62 o 
   1  18   4       22.15       17.20      2.51 o 
   2  18   4        5.16        8.31      2.20 o 
   3  18   4      135.12      131.22      3.95 o 
   4  18   4      333.25      331.98      7.68 o 
   5  18   4       23.45       22.52      5.72 o 
   6  18   4      116.83      132.22     12.90 o 
   7  18   4        2.21        4.30     10.50 o 
  -8  19   4        1.12       -0.72      7.25 o 
  -7  19   4       14.07       15.60      7.24 o 
  -6  19   4        3.84        0.62      4.88 o 
  -5  19   4        4.14        1.05      2.34 o 
  -4  19   4      167.07      174.54      6.34 o 
  -3  19   4       67.15       73.01      5.59 o 
  -2  19   4       24.56       25.71      2.80 o 
  -1  19   4      245.30      250.57      5.08 o 
   0  19   4      124.19      128.22      5.05 o 
   1  19   4      123.35      111.16      4.42 o 
   2  19   4       43.41       35.01      3.69 o 
   3  19   4      109.98      113.21      3.72 o 
   4  19   4      223.64      218.62      7.25 o 
   5  19   4        0.33        2.43      4.23 o 
   6  19   4      109.33      159.19     13.99 o 
   7  19   4        2.64       -3.89     11.44 o 
  -8  20   4        0.64       -6.15      9.04 o 
  -7  20   4        5.86        7.71      6.94 o 
  -6  20   4       11.23       11.68      8.73 o 
  -5  20   4        8.54        4.36      2.42 o 
  -4  20   4      135.37      130.45      3.79 o 
  -3  20   4      600.94      655.48      9.44 o 
  -2  20   4        7.94       14.38      3.12 o 
  -1  20   4      425.78      465.58      7.22 o 
   0  20   4       53.49       60.34      4.02 o 
   1  20   4       59.97       74.93      4.04 o 
   2  20   4       35.76       32.20      6.62 o 
   3  20   4      114.46      124.49      4.49 o 
   4  20   4        0.96        0.23      3.48 o 
   5  20   4       92.32       96.20      8.13 o 
   6  20   4        8.01        4.93     12.21 o 
  -8  21   4        5.48        0.85      9.36 o 
  -7  21   4       40.06       24.93     11.20 o 
  -6  21   4        0.42       -3.59      6.64 o 
  -5  21   4       11.00        6.33      1.65 o 
  -4  21   4       16.67       14.51      3.16 o 
  -3  21   4      115.39      118.79      4.51 o 
  -2  21   4       11.94        8.92      3.58 o 
  -1  21   4      388.99      400.39      8.10 o 
   0  21   4       29.89       18.31      3.41 o 
   1  21   4        1.33        1.26      2.30 o 
   2  21   4        2.96        2.00      2.16 o 
   3  21   4      164.80      175.79      4.67 o 
   4  21   4       17.85       23.62      5.75 o 
   5  21   4        0.08       11.46     13.97 o 
   6  21   4        0.17      -12.11     12.11 o 
  -7  22   4        0.09       -1.95      7.30 o 
  -6  22   4        2.66        0.53      6.83 o 
  -5  22   4        1.07        4.58      6.50 o 
  -4  22   4      127.74      126.11      6.35 o 
  -3  22   4       15.66       12.56      4.33 o 
  -2  22   4       80.22       86.68      4.87 o 
  -1  22   4       31.98       35.85      5.34 o 
   0  22   4      124.70      137.81      5.40 o 
   1  22   4        5.37        2.55      2.82 o 
   2  22   4       14.08       14.58      4.78 o 
   3  22   4       81.60       83.25      5.22 o 
   4  22   4       96.90      117.03      8.49 o 
   5  22   4       26.73       28.38     12.42 o 
   6  22   4       54.51       70.19     12.86 o 
  -7  23   4       10.20       -1.56      9.62 o 
  -6  23   4        5.37        0.98      6.55 o 
  -5  23   4        0.79        1.43      5.43 o 
  -4  23   4      132.42      156.25     12.26 o 
  -3  23   4        8.56        6.80      2.84 o 
  -2  23   4       15.51       13.55      3.41 o 
  -1  23   4       74.07       83.88      4.92 o 
   0  23   4        6.83        6.38      3.79 o 
   1  23   4        1.59        0.06      2.30 o 
   2  23   4        2.42       -2.96      3.61 o 
   3  23   4       10.53       12.34      3.68 o 
   4  23   4       20.11       16.10      6.10 o 
   5  23   4       10.59        7.78     11.85 o 
  -7  24   4       12.18        0.00      8.13 o 
  -6  24   4       35.82       30.43     21.60 o 
  -5  24   4        2.72       -1.28      5.53 o 
  -4  24   4       69.69       41.42     16.87 o 
  -3  24   4        2.49       -1.56      2.61 o 
  -2  24   4       88.05      104.73      6.00 o 
  -1  24   4      188.93      211.20      7.50 o 
   0  24   4       30.02       27.20      4.21 o 
   1  24   4        0.09        2.23      2.86 o 
   2  24   4       42.11       -1.95      4.55 o 
   3  24   4       59.80       64.51      5.59 o 
   4  24   4       21.25       33.73      9.62 o 
   5  24   4       44.17       54.00     12.06 o 
  -6  25   4        5.78        4.30      7.98 o 
  -5  25   4        9.26        6.46      8.55 o 
  -4  25   4       37.67       19.27     14.53 o 
  -3  25   4      187.53      210.71      7.07 o 
  -2  25   4        3.73        2.44      2.97 o 
  -1  25   4       39.59       47.55      5.17 o 
   0  25   4       39.82       38.71      4.68 o 
   1  25   4       60.24       65.16     12.78 o 
   2  25   4        8.55        0.88      3.69 o 
   3  25   4        9.77        6.80      5.42 o 
   4  25   4        0.28       -4.85      8.01 o 
  -6  26   4        8.91        0.86      7.61 o 
  -5  26   4        1.95        1.48      5.89 o 
  -4  26   4       44.35       19.68     15.18 o 
  -3  26   4       44.17       40.13      5.65 o 
  -2  26   4        2.12        1.34      3.77 o 
  -1  26   4      145.00      176.71      6.63 o 
   0  26   4       19.44       21.62      4.42 o 
   1  26   4       25.23       23.87      9.03 o 
   2  26   4        1.48       -0.13      2.94 o 
   3  26   4        4.28        4.11      8.73 o 
   4  26   4       15.27       14.26     11.20 o 
  -5  27   4       11.19        4.42      6.85 o 
  -4  27   4       14.51        4.14      7.86 o 
  -3  27   4       19.92       14.07      4.60 o 
  -2  27   4        3.71        3.29      2.97 o 
  -1  27   4       51.43       42.46      9.33 o 
   0  27   4       28.18       32.78      4.61 o 
   1  27   4        0.82        0.77      2.93 o 
   2  27   4        9.34        5.18      4.50 o 
   3  27   4       11.25        2.41      8.58 o 
  -4  28   4       16.97        1.45      6.81 o 
  -3  28   4        0.54       -2.01      7.58 o 
  -2  28   4       20.94       12.32      4.23 o 
  -1  28   4       31.67       22.71      4.80 o 
   0  28   4       56.15       53.62     13.32 o 
   1  28   4        2.95        1.32      3.26 o 
   2  28   4       32.59        8.26      5.24 o 
  -3  29   4        0.08        2.10      6.48 o 
  -2  29   4        2.67        3.24      3.06 o 
  -1  29   4        1.58        5.67      3.26 o 
   0  29   4        6.95       10.27      4.20 o 
   1  29   4       15.51       14.71      4.19 o 
  -1  30   4       31.40       32.07      4.99 o 
   0  30   4        3.74        4.73      3.46 o 
 -11   0   5       64.33       74.53     16.90 o 
  -9   0   5      246.21      244.53      8.35 o 
  -7   0   5       28.41       21.10      4.89 o 
  -5   0   5      615.62      600.76      8.60 o 
  -3   0   5     2636.76     2583.90     26.42 o 
  -1   0   5     1015.73      818.14     17.99 o 
   1   0   5      291.56      274.69      9.38 o 
   3   0   5      840.46      793.93     14.83 o 
   5   0   5     2671.78     2570.33     36.49 o 
   7   0   5      175.18      183.38     13.09 o 
 -11   1   5       25.12       23.05      6.47 o 
 -10   1   5       29.23       25.64      6.16 o 
  -9   1   5        8.83        9.47      3.58 o 
  -8   1   5       17.37       17.47      2.69 o 
  -7   1   5       20.67       30.14      2.88 o 
  -6   1   5      304.90      312.51      5.87 o 
  -5   1   5     1474.71     1508.58     11.05 o 
  -4   1   5      136.08      128.81      3.73 o 
  -3   1   5     2613.36     2660.33     19.68 o 
  -2   1   5        2.01        2.11      2.47 o 
  -1   1   5      557.76      505.24      6.53 o 
   0   1   5     1169.85     1062.56     10.26 o 
   1   1   5     4162.33     4001.03     27.84 o 
   2   1   5       45.98       50.63      7.74 o 
   3   1   5      483.73      456.72      7.20 o 
   4   1   5       84.37       93.06      4.61 o 
   5   1   5        2.73        3.26      3.95 o 
   6   1   5        0.49        3.18      3.70 o 
   7   1   5       82.57       89.96      9.57 o 
   8   1   5       50.28       41.66      7.50 o 
 -11   2   5        8.64       13.46      5.38 o 
 -10   2   5      254.59      282.90     12.73 o 
  -9   2   5        4.50       -0.37      2.80 o 
  -8   2   5       10.85       11.98      2.60 o 
  -7   2   5        4.05        6.09      2.49 o 
  -6   2   5     1170.91     1175.54      9.51 o 
  -5   2   5       33.35       41.15      3.67 o 
  -4   2   5      448.55      469.39      5.15 o 
  -3   2   5       27.98       22.92      4.35 o 
  -2   2   5     2886.42     2612.77     19.18 o 
  -1   2   5      198.04      184.79      4.53 o 
   0   2   5       72.26       59.37      4.27 o 
   1   2   5       27.21       37.52      4.63 o 
   2   2   5       25.04       27.38      3.55 o 
   3   2   5      679.67      653.27      8.39 o 
   4   2   5        2.79        1.66      3.42 o 
   5   2   5      229.38      236.92      6.84 o 
   6   2   5      852.63      845.98     11.81 o 
   7   2   5        3.46        3.72      5.73 o 
   8   2   5        0.33        5.10      6.87 o 
 -11   3   5       11.10       10.51      4.79 o 
 -10   3   5      107.31      112.05      7.73 o 
  -9   3   5        1.05        4.93      5.05 o 
  -8   3   5       20.56       13.87      2.76 o 
  -7   3   5      224.34      237.63      4.71 o 
  -6   3   5       17.63       26.88      2.85 o 
  -5   3   5        3.73        1.45      2.15 o 
  -4   3   5      217.63      185.57      6.77 o 
  -3   3   5      816.46      825.51      7.72 o 
  -2   3   5       16.41       33.74      3.45 o 
  -1   3   5      627.12      629.96      7.58 o 
   0   3   5      943.65      784.82      8.83 o 
   1   3   5     2949.42     2956.76     22.17 o 
   2   3   5      198.09      206.52      5.37 o 
   3   3   5       25.30       25.41      3.91 o 
   4   3   5      158.81      134.51      5.28 o 
   5   3   5       48.86       60.18      4.87 o 
   6   3   5        5.67        1.67      4.03 o 
   7   3   5       34.79       38.55      8.67 o 
   8   3   5      315.31      334.27     14.59 o 
 -11   4   5       58.61       38.13      6.63 o 
 -10   4   5       21.25       15.88      5.51 o 
  -9   4   5       29.73       26.40      4.97 o 
  -8   4   5        8.93        5.11      2.64 o 
  -7   4   5       92.45      102.00      3.85 o 
  -6   4   5      756.67      827.66      7.88 o 
  -5   4   5      562.15      565.51      6.21 o 
  -4   4   5      548.67      557.64      6.83 o 
  -3   4   5      675.38      650.23      7.20 o 
  -2   4   5     1908.44     1965.53     16.13 o 
  -1   4   5      416.26      411.40      5.95 o 
   0   4   5     3750.51     3890.34     28.22 o 
   1   4   5      243.00      257.81      5.92 o 
   2   4   5      105.80      122.91      4.94 o 
   3   4   5        8.23       15.62      4.72 o 
   4   4   5      235.02      208.04      6.66 o 
   5   4   5     1484.67     1480.00     16.57 o 
   6   4   5      181.26      208.55      7.61 o 
   7   4   5       29.39       30.02      6.56 o 
   8   4   5        3.05       10.91      6.30 o 
 -10   5   5        0.38        5.20      4.62 o 
  -9   5   5        3.80        1.86      3.67 o 
  -8   5   5        2.00        4.20      2.23 o 
  -7   5   5      109.65      112.14      4.31 o 
  -6   5   5        0.02       -0.59      1.82 o 
  -5   5   5      682.86      665.92      6.63 o 
  -4   5   5      257.96      269.09      5.79 o 
  -3   5   5      108.08      115.81      7.02 o 
  -2   5   5       38.64       29.87      3.56 o 
  -1   5   5      163.32      159.20      6.28 o 
   0   5   5      360.51      346.88      5.93 o 
   1   5   5     2005.69     1940.89     15.50 o 
   2   5   5       37.52       45.07      4.16 o 
   3   5   5      711.61      721.70     10.46 o 
   4   5   5       64.42       70.95      5.15 o 
   5   5   5       90.98       94.96      7.53 o 
   6   5   5       51.82       37.36      5.30 o 
   7   5   5      267.92      298.43     15.39 o 
   8   5   5        0.01        2.07      8.61 o 
 -10   6   5       46.37       37.11     14.82 o 
  -9   6   5        9.47        5.07      4.72 o 
  -8   6   5        7.15        3.29      2.08 o 
  -7   6   5      309.56      289.51      5.04 o 
  -6   6   5      133.87      131.25      4.13 o 
  -5   6   5      208.16      237.54      4.23 o 
  -4   6   5     1041.53     1072.46      9.49 o 
  -3   6   5      152.58      130.97      4.47 o 
  -2   6   5     3955.08     3729.19     26.44 o 
  -1   6   5     5313.07     5129.46     35.18 o 
   0   6   5        3.48        1.44      2.39 o 
   1   6   5       12.78       10.28      3.78 o 
   2   6   5     1048.17     1190.85     11.86 o 
   3   6   5     1075.57     1028.21     11.41 o 
   4   6   5       22.05       27.48      4.38 o 
   5   6   5      632.64      665.49      9.91 o 
   6   6   5      121.34      127.15      6.91 o 
   7   6   5        9.84        7.97      5.45 o 
   8   6   5        0.01       -1.56      7.59 o 
 -10   7   5      145.22      142.77      8.82 o 
  -9   7   5        0.23        6.85      4.47 o 
  -8   7   5       16.54       22.63      2.89 o 
  -7   7   5       34.93       37.51      4.31 o 
  -6   7   5        0.62        2.37      2.19 o 
  -5   7   5       14.72       20.41      3.54 o 
  -4   7   5       26.06       41.39      3.24 o 
  -3   7   5        0.83        0.02      1.80 o 
  -2   7   5       24.50       28.21      3.04 o 
  -1   7   5      125.50      105.66      4.66 o 
   0   7   5      418.17      365.49      5.91 o 
   1   7   5      247.95      266.55      5.36 o 
   2   7   5      113.45      126.50      5.05 o 
   3   7   5       43.35       46.73      4.09 o 
   4   7   5        4.93        5.34      3.02 o 
   5   7   5        1.92        3.85      4.13 o 
   6   7   5        9.70        6.43      3.92 o 
   7   7   5        0.09        7.17      4.99 o 
   8   7   5      290.21      302.53     17.52 o 
 -10   8   5       27.74       32.43      8.64 o 
  -9   8   5       58.54       77.15      6.23 o 
  -8   8   5       47.25       45.99      2.67 o 
  -7   8   5      214.17      218.28      3.73 o 
  -6   8   5      336.77      344.72      4.84 o 
  -5   8   5     1310.70     1212.54      9.20 o 
  -4   8   5       99.01      101.63      3.84 o 
  -3   8   5     2901.33     2905.73     20.81 o 
  -2   8   5     1933.07     1770.59     13.37 o 
  -1   8   5       17.03       13.34      2.96 o 
   0   8   5        1.94       -0.87      2.89 o 
   1   8   5        3.93        5.36      3.27 o 
   2   8   5       19.19       22.02      3.25 o 
   3   8   5      714.45      744.27      9.61 o 
   4   8   5      203.27      172.28      5.38 o 
   5   8   5      207.20      196.21      5.66 o 
   6   8   5      504.81      530.85     10.23 o 
   7   8   5        0.32        8.52      4.99 o 
   8   8   5        2.60       -2.28      4.51 o 
 -10   9   5        2.12       -4.07      7.07 o 
  -9   9   5       39.11       26.14      7.75 o 
  -8   9   5       10.63        9.86      2.84 o 
  -7   9   5      159.42      173.33      3.69 o 
  -6   9   5        4.88        1.36      1.54 o 
  -5   9   5      412.40      392.34      4.90 o 
  -4   9   5       64.25       69.93      3.49 o 
  -3   9   5     1511.45     1451.16     11.66 o 
  -2   9   5       64.58       64.48      4.13 o 
  -1   9   5       78.96       74.23      3.60 o 
   0   9   5       20.47       27.89      3.61 o 
   1   9   5     1388.33     1319.38     12.23 o 
   2   9   5       55.07       56.28      4.10 o 
   3   9   5      323.60      350.45      7.40 o 
   4   9   5       28.02       45.50      3.85 o 
   5   9   5       71.72       76.51      4.47 o 
   6   9   5       22.31       15.29      4.56 o 
   7   9   5      133.75      144.78      8.66 o 
   8   9   5       12.97       32.88     13.81 o 
 -10  10   5       40.14       52.41      9.98 o 
  -9  10   5      100.21      113.99     10.48 o 
  -8  10   5       50.36       45.36      3.46 o 
  -7  10   5        8.77        5.49      1.56 o 
  -6  10   5      123.66      117.43      4.12 o 
  -5  10   5      360.00      329.81      5.02 o 
  -4  10   5     1269.03     1291.91     11.70 o 
  -3  10   5      107.06       85.99      3.82 o 
  -2  10   5      844.95      850.64      9.12 o 
  -1  10   5     1072.88     1046.35     10.16 o 
   0  10   5     1468.24     1501.16     17.32 o 
   1  10   5       31.30       39.74      3.58 o 
   2  10   5      107.33      119.76      5.28 o 
   3  10   5      300.17      275.11      6.37 o 
   4  10   5       91.52       79.52      4.73 o 
   5  10   5      129.38      142.90      6.50 o 
   6  10   5       63.87       87.88      7.33 o 
   7  10   5        8.23       19.09      6.71 o 
   8  10   5       16.63       30.72     14.12 o 
 -10  11   5      176.85      200.46     13.63 o 
  -9  11   5        0.60       -0.11      4.42 o 
  -8  11   5        9.53        1.85      1.94 o 
  -7  11   5        0.41        1.87      1.44 o 
  -6  11   5       87.98       81.65      2.86 o 
  -5  11   5       86.69       93.73      3.11 o 
  -4  11   5       80.44       75.11      4.02 o 
  -3  11   5       63.13       82.34      4.34 o 
  -2  11   5      253.95      290.49      5.38 o 
  -1  11   5      399.31      393.94      5.86 o 
   0  11   5      235.62      257.21      5.52 o 
   1  11   5      209.35      201.77      6.22 o 
   2  11   5       49.44       56.35      4.19 o 
   3  11   5       12.91       16.59      4.29 o 
   4  11   5        0.07       -1.01      3.21 o 
   5  11   5        3.55        5.72      2.76 o 
   6  11   5       47.43       52.65      5.84 o 
   7  11   5       83.66      111.51      8.51 o 
   8  11   5       92.91       94.52     17.52 o 
 -10  12   5       41.47       16.81     14.12 o 
  -9  12   5        0.47        0.45      5.51 o 
  -8  12   5        5.39        2.35      3.47 o 
  -7  12   5       52.84       48.50      3.96 o 
  -6  12   5      199.45      205.90      5.71 o 
  -5  12   5      317.86      319.11      4.38 o 
  -4  12   5       82.49       77.71      3.62 o 
  -3  12   5      408.38      418.78      6.43 o 
  -2  12   5     3142.57     3137.08     21.96 o 
  -1  12   5      263.60      252.39      5.43 o 
   0  12   5      248.79      252.03      5.65 o 
   1  12   5       44.83       61.73      4.25 o 
   2  12   5      176.50      187.90      5.43 o 
   3  12   5       98.47       93.15      5.76 o 
   4  12   5      191.35      186.62      5.61 o 
   5  12   5       28.55       27.56      3.42 o 
   6  12   5       77.14       90.55      7.69 o 
   7  12   5       13.91       14.83     10.88 o 
 -10  13   5        6.04        9.81      9.15 o 
  -9  13   5       45.33       24.56     10.66 o 
  -8  13   5       93.43       97.44     19.76 o 
  -7  13   5        2.44        3.56      2.88 o 
  -6  13   5       16.03        7.46      1.51 o 
  -5  13   5      178.60      180.06      4.67 o 
  -4  13   5       31.15       31.66      3.89 o 
  -3  13   5      687.48      698.74      8.17 o 
  -2  13   5        8.26        4.71      3.73 o 
  -1  13   5        0.69        4.31      2.82 o 
   0  13   5      720.26      712.93     10.68 o 
   1  13   5       14.12        8.38      2.77 o 
   2  13   5      329.58      337.15      7.07 o 
   3  13   5       40.69       42.12      4.15 o 
   4  13   5        8.34       22.21      3.51 o 
   5  13   5      245.18      261.46     13.30 o 
   6  13   5       17.70       25.76      5.27 o 
   7  13   5        5.95        9.11      8.78 o 
  -9  14   5       60.18       59.75     18.45 o 
  -8  14   5        9.45        7.23      6.82 o 
  -7  14   5        0.19        4.31      2.89 o 
  -6  14   5        1.10        2.41      1.84 o 
  -5  14   5      459.52      445.26      9.22 o 
  -4  14   5      957.24     1006.32     10.50 o 
  -3  14   5      368.14      357.82      7.56 o 
  -2  14   5      305.43      292.94      6.03 o 
  -1  14   5       48.13       39.37      3.98 o 
   0  14   5      540.75      544.22      7.47 o 
   1  14   5      336.26      321.50      5.88 o 
   2  14   5       21.81       21.16      4.27 o 
   3  14   5      196.31      221.80      5.80 o 
   4  14   5       33.28       31.01      3.67 o 
   5  14   5      136.16      144.47      7.98 o 
   6  14   5        7.81       17.19      6.49 o 
   7  14   5        1.30        1.50      7.69 o 
  -9  15   5        1.15       -0.42      5.47 o 
  -8  15   5        2.38        1.73      5.43 o 
  -7  15   5        2.43        0.62      1.91 o 
  -6  15   5       94.18       99.46      3.04 o 
  -5  15   5        0.89        1.49      1.35 o 
  -4  15   5      381.57      374.43      6.06 o 
  -3  15   5       19.34       27.51      3.83 o 
  -2  15   5     1096.83     1104.42     10.68 o 
  -1  15   5       42.52       43.68      4.30 o 
   0  15   5      332.67      321.62      6.52 o 
   1  15   5      685.60      659.51      7.70 o 
   2  15   5      155.07      171.27      4.56 o 
   3  15   5        0.04        2.79      3.25 o 
   4  15   5      148.14      183.60      5.58 o 
   5  15   5       53.81       56.58      6.10 o 
   6  15   5       19.31       14.83     10.93 o 
   7  15   5       32.25       42.53     11.30 o 
  -9  16   5        0.28        3.05      7.79 o 
  -8  16   5        6.67        8.12      6.66 o 
  -7  16   5        3.92        4.18      1.47 o 
  -6  16   5        7.03       10.84      4.64 o 
  -5  16   5       48.53       42.38      3.43 o 
  -4  16   5      343.77      363.56      8.78 o 
  -3  16   5       42.25       42.92      3.73 o 
  -2  16   5      929.38      977.71     10.45 o 
  -1  16   5       14.47       18.16      3.50 o 
   0  16   5      250.69      246.88      5.59 o 
   1  16   5      261.57      252.65      6.26 o 
   2  16   5      438.98      435.99     11.78 o 
   3  16   5        7.12        5.07      2.67 o 
   4  16   5       59.76       49.35      4.77 o 
   5  16   5        0.22       -4.15      4.15 o 
   6  16   5       19.89       24.33      9.95 o 
   7  16   5        1.23       -8.14      9.51 o 
  -9  17   5        4.33       -2.97      7.55 o 
  -8  17   5        0.68       -0.08      4.70 o 
  -7  17   5       19.38       17.99     12.18 o 
  -6  17   5        0.12       -0.05      1.38 o 
  -5  17   5      273.38      281.48      7.69 o 
  -4  17   5        7.57        8.94      2.87 o 
  -3  17   5      379.13      392.77      7.54 o 
  -2  17   5      549.96      564.75      9.95 o 
  -1  17   5       11.44       13.46      3.50 o 
   0  17   5      168.24      180.95      5.12 o 
   1  17   5        2.50        2.91      2.46 o 
   2  17   5       37.59       27.63      4.46 o 
   3  17   5       62.58       65.80      3.36 o 
   4  17   5        9.96        9.19      2.57 o 
   5  17   5      199.40      207.52     12.27 o 
   6  17   5        2.65        0.32      5.25 o 
  -8  18   5        0.10       -5.99      7.70 o 
  -7  18   5       35.05       26.46     13.47 o 
  -6  18   5        4.20        2.53      1.76 o 
  -5  18   5      306.48      314.36      8.81 o 
  -4  18   5        2.05        3.73      1.88 o 
  -3  18   5       90.60      115.79      9.05 o 
  -2  18   5      122.64      122.06      4.91 o 
  -1  18   5        3.24        6.06      3.31 o 
   0  18   5        0.28       -2.09      2.92 o 
   1  18   5       10.63       10.76      2.91 o 
   2  18   5       57.70       46.32      3.78 o 
   3  18   5       95.63      100.86      8.71 o 
   4  18   5        1.43        3.07      2.32 o 
   5  18   5       74.54       85.98     12.64 o 
   6  18   5        2.13        7.04      9.07 o 
  -8  19   5        0.53        3.95      6.84 o 
  -7  19   5        9.63       14.54      7.22 o 
  -6  19   5       55.24       17.17     13.81 o 
  -5  19   5       45.64       45.33      6.24 o 
  -4  19   5        0.61       -0.26      1.49 o 
  -3  19   5      228.66      247.39      5.18 o 
  -2  19   5      587.96      597.46      8.68 o 
  -1  19   5       13.75       15.27      3.52 o 
   0  19   5      286.17      294.44      6.47 o 
   1  19   5       76.69       50.64      4.78 o 
   2  19   5      206.85      211.71      4.87 o 
   3  19   5       22.66       30.42      2.82 o 
   4  19   5       90.49      101.28      5.22 o 
   5  19   5       71.52       82.22     17.48 o 
   6  19   5        0.26       -1.63     10.04 o 
  -8  20   5        5.59       -2.48      6.80 o 
  -7  20   5       12.99        8.82      7.95 o 
  -6  20   5       56.65       38.15     26.78 o 
  -5  20   5      155.07      150.52      6.41 o 
  -4  20   5        0.79        2.76      1.92 o 
  -3  20   5       65.44       67.32      3.22 o 
  -2  20   5      257.64      277.03      5.33 o 
  -1  20   5        3.63        6.25      2.78 o 
   0  20   5      172.57      201.54      5.61 o 
   1  20   5        4.50        3.31      2.62 o 
   2  20   5      206.61      229.02      5.86 o 
   3  20   5       40.37       34.97      3.40 o 
   4  20   5       19.96       19.98      6.35 o 
   5  20   5        0.21       -0.32      4.69 o 
   6  20   5       55.15       61.00     12.60 o 
  -8  21   5        0.09       -0.82      6.37 o 
  -7  21   5        9.53        7.59      8.07 o 
  -6  21   5        0.43        3.04      7.75 o 
  -5  21   5       50.56       37.67     12.16 o 
  -4  21   5       36.50       40.97      2.48 o 
  -3  21   5       93.09       95.51      4.20 o 
  -2  21   5      114.02      128.09      4.25 o 
  -1  21   5       21.76       20.16      3.54 o 
   0  21   5       92.00       94.35      4.88 o 
   1  21   5        0.09       -0.57      2.53 o 
   2  21   5       64.63       76.02      3.95 o 
   3  21   5        8.16       10.60      2.56 o 
   4  21   5      140.74      154.16     11.19 o 
   5  21   5       10.66       16.76      9.75 o 
  -7  22   5        0.26       -3.49      9.85 o 
  -6  22   5        5.71        5.73      7.52 o 
  -5  22   5       13.29       13.40      6.73 o 
  -4  22   5       66.80       56.47     11.58 o 
  -3  22   5      175.73      191.59      8.21 o 
  -2  22   5      152.11      158.55      8.95 o 
  -1  22   5        0.53       -0.83      2.48 o 
   0  22   5       30.97       30.52      4.05 o 
   1  22   5       46.38       41.95      4.35 o 
   2  22   5      137.14      136.66      5.23 o 
   3  22   5       20.58       22.47      2.89 o 
   4  22   5        2.19        3.26      4.45 o 
   5  22   5       25.29       24.81     10.71 o 
  -7  23   5       10.33        2.98     10.34 o 
  -6  23   5       23.51        7.06      7.16 o 
  -5  23   5      110.82      137.20     12.31 o 
  -4  23   5        0.38        2.14      2.30 o 
  -3  23   5      240.63      273.31     10.24 o 
  -2  23   5       23.98       19.14      3.81 o 
  -1  23   5        0.46        3.63      3.30 o 
   0  23   5        0.00        0.75      2.94 o 
   1  23   5        0.39        2.49      2.95 o 
   2  23   5        0.13        1.62      2.68 o 
   3  23   5        0.52       -0.15      2.36 o 
   4  23   5        1.80        1.58      3.73 o 
   5  23   5      100.54      162.95     14.67 o 
  -6  24   5       15.60        3.33      6.80 o 
  -5  24   5      130.57      160.60     21.03 o 
  -4  24   5        2.83        2.04      5.04 o 
  -3  24   5      108.17      125.56     10.12 o 
  -2  24   5      163.16      185.95      6.39 o 
  -1  24   5       13.88       17.11      4.04 o 
   0  24   5        0.20        0.03      3.46 o 
   1  24   5       13.90        7.83      4.33 o 
   2  24   5       20.63        9.36      5.79 o 
   3  24   5        6.35        9.06      6.01 o 
   4  24   5        3.38       15.85      9.32 o 
  -6  25   5        0.06       -3.64      8.38 o 
  -5  25   5        4.83        5.23      8.12 o 
  -4  25   5        5.96        8.59      5.58 o 
  -3  25   5        1.83        1.10      3.26 o 
  -2  25   5       92.32       97.70      7.68 o 
  -1  25   5        1.23        0.76      3.61 o 
   0  25   5       48.16       49.38      5.37 o 
   1  25   5       22.09       17.07      7.78 o 
   2  25   5        1.41        2.62      4.48 o 
   3  25   5        0.08        0.40      4.82 o 
   4  25   5       73.77       83.90     14.95 o 
  -5  26   5        1.37        3.39      7.90 o 
  -4  26   5       10.50        2.48     11.22 o 
  -3  26   5       24.71       24.04      8.36 o 
  -2  26   5      108.10      115.98      5.51 o 
  -1  26   5       24.67       20.82      4.31 o 
   0  26   5       16.36       12.48      5.04 o 
   1  26   5        9.02        6.25      4.58 o 
   2  26   5       55.22       28.01     17.87 o 
   3  26   5        1.39       -2.58      7.35 o 
  -4  27   5        1.09        0.82      6.63 o 
  -3  27   5       56.20       64.16     17.94 o 
  -2  27   5        5.60        8.50      4.29 o 
  -1  27   5       16.96        9.91      4.68 o 
   0  27   5       15.97        7.64      4.48 o 
   1  27   5       16.75       12.77      5.92 o 
   2  27   5       22.98        5.39      6.02 o 
  -3  28   5       55.41       26.90     27.99 o 
  -2  28   5       62.82       60.47      5.70 o 
  -1  28   5        0.15        1.81      3.59 o 
   0  28   5        1.29        3.29      4.12 o 
   1  28   5        0.33       -0.53      4.01 o 
  -2  29   5        0.29        3.09      3.89 o 
  -1  29   5        4.78        8.68      4.58 o 
   0  29   5        1.16        0.82      3.42 o 
 -10   0   6      105.81      107.52      9.16 o 
  -8   0   6      105.64      103.17      7.79 o 
  -6   0   6      114.86      128.61      7.14 o 
  -4   0   6        4.22        2.45      3.10 o 
  -2   0   6      142.16      112.04      7.00 o 
   0   0   6      135.39      128.20      7.58 o 
   2   0   6     3496.36     3269.44     39.14 o 
   4   0   6     1462.38     1411.49     21.17 o 
   6   0   6      135.08      158.80     11.35 o 
   8   0   6        9.21        7.32     14.84 o 
 -10   1   6       52.99       57.33      4.91 o 
  -9   1   6      183.25      195.52      5.31 o 
  -8   1   6      895.26      905.05      9.80 o 
  -7   1   6      131.07      112.00      4.48 o 
  -6   1   6      582.27      527.31      6.33 o 
  -5   1   6      202.54      199.90      4.81 o 
  -4   1   6      300.09      338.78      5.87 o 
  -3   1   6        0.16        2.13      3.33 o 
  -2   1   6     2698.87     2571.64     19.93 o 
  -1   1   6     2019.65     1888.32     16.04 o 
   0   1   6     2979.26     2934.24     24.18 o 
   1   1   6      175.22      166.97      6.41 o 
   2   1   6       91.57       94.33      6.30 o 
   3   1   6       52.02       53.09      4.92 o 
   4   1   6        3.69        5.14      4.14 o 
   5   1   6      153.78      152.91      6.67 o 
   6   1   6      396.57      381.88     17.60 o 
   7   1   6      109.30      112.17      6.96 o 
   8   1   6       18.29       28.90      7.96 o 
 -10   2   6        7.96        7.71      5.15 o 
  -9   2   6        0.55       -3.00      3.00 o 
  -8   2   6        1.83        2.72      3.07 o 
  -7   2   6      131.80      125.57      4.50 o 
  -6   2   6      108.05      108.29      4.52 o 
  -5   2   6      220.55      196.96      4.68 o 
  -4   2   6      328.55      279.55      5.55 o 
  -3   2   6     1459.50     1359.94     13.16 o 
  -2   2   6     1156.94     1151.67     11.60 o 
  -1   2   6       68.55       79.13      5.23 o 
   0   2   6      100.00      105.00      7.79 o 
   1   2   6      161.08      120.78      5.00 o 
   2   2   6      133.93      116.23      6.37 o 
   3   2   6        0.01       -0.60      3.10 o 
   4   2   6        1.63        5.38      3.60 o 
   5   2   6        0.20        2.12      4.19 o 
   6   2   6       18.05       19.20      5.63 o 
   7   2   6        0.29        1.46      3.76 o 
   8   2   6       20.28       31.78     13.71 o 
 -10   3   6       32.06       31.89      6.00 o 
  -9   3   6      178.02      193.82      5.40 o 
  -8   3   6      121.44      141.63      4.65 o 
  -7   3   6      268.47      236.03      5.32 o 
  -6   3   6      243.49      231.45      5.17 o 
  -5   3   6      178.43      176.97      4.10 o 
  -4   3   6        0.56        0.91      2.35 o 
  -3   3   6      261.04      259.34      6.24 o 
  -2   3   6       33.58       30.90      4.36 o 
  -1   3   6     5364.15     5171.29     36.61 o 
   0   3   6     1235.40     1175.14     13.42 o 
   1   3   6        1.54        2.53      3.69 o 
   2   3   6       22.07       24.08      4.68 o 
   3   3   6        8.06        6.93      3.50 o 
   4   3   6        3.99        1.85      3.77 o 
   5   3   6      200.83      212.20      7.30 o 
   6   3   6       69.51       77.75      6.13 o 
   7   3   6      201.53      217.31     10.28 o 
   8   3   6        6.80       -6.73     10.10 o 
 -10   4   6       94.02       99.63      7.77 o 
  -9   4   6        1.37        2.62      2.78 o 
  -8   4   6        6.13        2.91      2.95 o 
  -7   4   6      285.72      281.69      5.87 o 
  -6   4   6       25.05       31.14      3.39 o 
  -5   4   6       43.75       38.70      3.53 o 
  -4   4   6      378.62      368.07      6.60 o 
  -3   4   6      241.02      202.42      5.83 o 
  -2   4   6      738.92      711.60      9.44 o 
  -1   4   6      519.56      502.94      8.71 o 
   0   4   6        3.52        6.57      4.00 o 
   1   4   6      522.27      531.79      8.53 o 
   2   4   6     1669.25     1596.98     15.20 o 
   3   4   6      112.13      127.16      6.92 o 
   4   4   6      510.14      515.41      8.70 o 
   5   4   6       35.55       43.69      5.38 o 
   6   4   6        0.06        2.24      3.71 o 
   7   4   6       34.75       33.21      5.72 o 
   8   4   6        1.52        3.52      6.03 o 
 -10   5   6       22.57       19.50      5.23 o 
  -9   5   6       33.53       34.75      3.38 o 
  -8   5   6      907.52      892.08     11.95 o 
  -7   5   6        8.72        9.91      3.15 o 
  -6   5   6      335.85      326.51      5.24 o 
  -5   5   6       41.44       44.81      3.38 o 
  -4   5   6        6.97        2.58      2.56 o 
  -3   5   6      468.57      441.94      7.38 o 
  -2   5   6     2247.65     2234.12     18.50 o 
  -1   5   6      596.15      541.13     11.62 o 
   0   5   6     5008.00     4882.41     37.12 o 
   1   5   6       64.76       60.39      4.96 o 
   2   5   6      106.07      116.67      6.38 o 
   3   5   6      304.12      322.35      7.50 o 
   4   5   6       53.06       52.01      5.35 o 
   5   5   6       10.91       16.92      4.17 o 
   6   5   6      537.75      555.05     11.91 o 
   7   5   6       10.00        5.01      5.65 o 
   8   5   6        3.10        0.52      6.51 o 
 -10   6   6       64.20       70.74      7.52 o 
  -9   6   6        2.85        1.13      2.91 o 
  -8   6   6       24.12       20.06      2.87 o 
  -7   6   6       63.38       54.97      4.10 o 
  -6   6   6      292.17      321.05      4.98 o 
  -5   6   6       11.80       13.68      2.61 o 
  -4   6   6      135.08      133.94      5.09 o 
  -3   6   6     1721.00     1652.53     14.40 o 
  -2   6   6     2477.25     2347.11     21.86 o 
  -1   6   6       10.17        5.35      3.75 o 
   0   6   6        4.52        3.81      3.58 o 
   1   6   6       20.24       44.33      4.91 o 
   2   6   6      352.61      321.50      9.61 o 
   3   6   6      123.39      134.56      7.28 o 
   4   6   6      275.28      299.28      9.85 o 
   5   6   6        6.81       17.01      5.19 o 
   6   6   6       29.55       23.91      4.53 o 
   7   6   6        2.75        1.25      4.96 o 
 -10   7   6        0.78       -3.17      5.81 o 
  -9   7   6      210.08      215.42      9.05 o 
  -8   7   6      102.75      109.00      4.47 o 
  -7   7   6      116.46      137.61      4.10 o 
  -6   7   6       87.22       91.40      3.48 o 
  -5   7   6      334.19      340.03      5.75 o 
  -4   7   6      297.23      303.91      5.78 o 
  -3   7   6        5.15        2.68      3.30 o 
  -2   7   6        0.23        1.15      3.16 o 
  -1   7   6     4353.35     4250.83     38.09 o 
   0   7   6       12.87       22.77      4.31 o 
   1   7   6       22.54       25.03      3.81 o 
   2   7   6      806.48      804.04     12.53 o 
   3   7   6       57.44       73.18      4.98 o 
   4   7   6       88.51      103.49      5.99 o 
   5   7   6        3.43        3.80      3.45 o 
   6   7   6       16.73       21.46      4.49 o 
   7   7   6      186.50      204.43      8.70 o 
 -10   8   6       32.48       24.45      8.46 o 
  -9   8   6        1.04        1.10      4.28 o 
  -8   8   6        6.46        9.25      2.96 o 
  -7   8   6        3.24        3.67      2.42 o 
  -6   8   6      134.24      138.26      5.39 o 
  -5   8   6      125.94      125.78      8.12 o 
  -4   8   6     1484.38     1436.07     12.81 o 
  -3   8   6     1298.22     1188.42     11.99 o 
  -2   8   6      175.06      164.47      4.94 o 
  -1   8   6       14.95       15.87      3.96 o 
   0   8   6      404.55      420.43     11.72 o 
   1   8   6      126.62      109.00      5.82 o 
   2   8   6       90.76       84.93      6.22 o 
   3   8   6       17.50       12.96      4.29 o 
   4   8   6       26.33       26.45      4.48 o 
   5   8   6      213.21      223.05      6.43 o 
   6   8   6        0.18        0.60      3.16 o 
   7   8   6       44.85       36.27      6.16 o 
 -10   9   6       33.20       34.47      9.18 o 
  -9   9   6        0.09        0.23      3.21 o 
  -8   9   6      483.31      502.13     10.48 o 
  -7   9   6        0.96        2.07      1.86 o 
  -6   9   6        2.56        3.54      2.57 o 
  -5   9   6       86.61       85.72      4.76 o 
  -4   9   6      299.01      321.59      6.74 o 
  -3   9   6      124.72      125.28      4.97 o 
  -2   9   6       47.80       52.69      4.27 o 
  -1   9   6       72.10       82.17      5.57 o 
   0   9   6     1798.91     1794.81     19.27 o 
   1   9   6      265.50      243.12      7.04 o 
   2   9   6       16.70       11.19      4.09 o 
   3   9   6       22.66       32.97      4.50 o 
   4   9   6       22.91       20.63      4.35 o 
   5   9   6      154.98      149.52      6.32 o 
   6   9   6       73.50       71.18      5.03 o 
   7   9   6        7.33       12.37      4.34 o 
 -10  10   6       74.79       84.40     11.07 o 
  -9  10   6       70.37       60.36     21.02 o 
  -8  10   6        0.05        3.86      2.26 o 
  -7  10   6        0.16        2.95      1.97 o 
  -6  10   6      412.24      441.19      6.53 o 
  -5  10   6       48.12       36.46      3.89 o 
  -4  10   6      818.51      817.98      9.72 o 
  -3  10   6      345.82      351.01      6.53 o 
  -2  10   6      153.29      165.76      6.08 o 
  -1  10   6       89.26       86.45      5.77 o 
   0  10   6       28.33       33.21      4.58 o 
   1  10   6       24.46       29.32      3.92 o 
   2  10   6      526.11      539.38      9.14 o 
   3  10   6        8.41        9.00      4.05 o 
   4  10   6      161.03      181.45      6.62 o 
   5  10   6       45.76       56.73      6.85 o 
   6  10   6       10.48        8.13      3.91 o 
   7  10   6       16.47       13.08      4.18 o 
 -10  11   6        0.63       -1.53      7.12 o 
  -9  11   6       74.03       50.48     37.00 o 
  -8  11   6       90.87       84.11     10.62 o 
  -7  11   6        0.75        2.29      2.53 o 
  -6  11   6       33.26       26.38      2.78 o 
  -5  11   6      799.19      822.47      9.28 o 
  -4  11   6      340.89      336.34      6.37 o 
  -3  11   6        3.68        5.08      3.56 o 
  -2  11   6        0.81       -0.48      2.68 o 
  -1  11   6     1103.93     1077.04     10.57 o 
   0  11   6     1051.24     1070.55     15.13 o 
   1  11   6       24.47       33.16      4.45 o 
   2  11   6       20.71       36.89      4.51 o 
   3  11   6      256.66      279.22      7.04 o 
   4  11   6        0.58       -0.76      2.95 o 
   5  11   6       13.38       15.27      4.27 o 
   6  11   6      128.44      136.97      6.54 o 
   7  11   6       96.13       89.13      7.97 o 
  -9  12   6        1.10       -2.14      7.07 o 
  -8  12   6       27.26       22.78      5.18 o 
  -7  12   6       29.93       35.27      3.17 o 
  -6  12   6        1.67       -0.92      1.90 o 
  -5  12   6        1.03        5.68      2.83 o 
  -4  12   6      127.85      131.00      5.80 o 
  -3  12   6     1910.14     1905.83     16.22 o 
  -2  12   6      790.19      762.27     10.02 o 
  -1  12   6      136.21      136.19      5.60 o 
   0  12   6      191.25      193.49      6.58 o 
   1  12   6      124.77      114.37      5.07 o 
   2  12   6        8.61       10.44      3.87 o 
   3  12   6      100.18       98.21      5.46 o 
   4  12   6        8.01        5.97      3.61 o 
   5  12   6       15.48       21.74      4.30 o 
   6  12   6        0.08        0.97      2.99 o 
   7  12   6        0.18       -0.52     16.08 o 
  -9  13   6        0.06        7.07      9.52 o 
  -8  13   6      110.97      107.77     21.87 o 
  -7  13   6        1.07        1.05      1.86 o 
  -6  13   6        0.33        2.16      2.65 o 
  -5  13   6       78.07       91.48      4.23 o 
  -4  13   6      748.62      712.85      9.61 o 
  -3  13   6       84.47       77.80      4.54 o 
  -2  13   6      166.74      169.42      5.26 o 
  -1  13   6     1075.66     1070.15     14.64 o 
   0  13   6      983.10      922.74     10.55 o 
   1  13   6       14.23       18.41      4.26 o 
   2  13   6      687.53      693.60     10.73 o 
   3  13   6       46.56       38.66      4.96 o 
   4  13   6        4.72       13.91      3.91 o 
   5  13   6       71.82       79.91      5.15 o 
   6  13   6        0.03        2.93      4.80 o 
   7  13   6       15.39       28.14     15.46 o 
  -9  14   6       17.50        6.93      9.93 o 
  -8  14   6        0.90        0.60      2.43 o 
  -7  14   6        3.74        2.50      2.03 o 
  -6  14   6       86.22       89.38      3.43 o 
  -5  14   6        9.10        9.49      3.88 o 
  -4  14   6     1161.85     1167.98     15.53 o 
  -3  14   6      184.17      182.30      5.24 o 
  -2  14   6        4.34        6.95      3.20 o 
  -1  14   6      194.01      200.79      6.79 o 
   0  14   6      712.98      685.21      9.31 o 
   1  14   6      182.06      196.17      5.98 o 
   2  14   6      317.63      348.48      7.72 o 
   3  14   6       28.65       25.90      3.94 o 
   4  14   6       21.39       29.20      3.75 o 
   5  14   6       24.46       28.08      6.28 o 
   6  14   6       25.51       18.56      9.84 o 
  -9  15   6       24.13       20.72     13.30 o 
  -8  15   6       59.61       57.70     36.03 o 
  -7  15   6        1.39       -0.48      1.79 o 
  -6  15   6        0.10       -0.46      1.48 o 
  -5  15   6      141.03      146.94      5.57 o 
  -4  15   6       25.58       26.20      3.44 o 
  -3  15   6      320.60      340.30      7.34 o 
  -2  15   6      100.78       79.95      4.45 o 
  -1  15   6      228.01      227.90      6.18 o 
   0  15   6      407.53      430.77      8.14 o 
   1  15   6       33.94       31.76      4.15 o 
   2  15   6        6.99        4.96      3.18 o 
   3  15   6      447.05      526.97     11.83 o 
   4  15   6       56.22       48.63      4.49 o 
   5  15   6       62.17       69.23      6.67 o 
   6  15   6       11.57        4.11      8.59 o 
  -9  16   6        0.06        5.22     10.14 o 
  -8  16   6       11.48       13.97     12.11 o 
  -7  16   6       49.58       53.13     10.40 o 
  -6  16   6      133.84      128.28      3.14 o 
  -5  16   6        3.43        2.19      2.85 o 
  -4  16   6       26.60       24.55      4.10 o 
  -3  16   6      274.25      273.05      9.75 o 
  -2  16   6       14.31       10.58      3.93 o 
  -1  16   6      537.36      517.14      8.46 o 
   0  16   6       82.17       78.19      4.73 o 
   1  16   6       22.41       22.92      3.87 o 
   2  16   6       96.85      103.03      7.59 o 
   3  16   6        2.66        2.74      3.45 o 
   4  16   6       54.29       53.71      5.82 o 
   5  16   6        0.40        5.51      3.43 o 
   6  16   6        0.48        6.88     11.49 o 
  -8  17   6       12.93       12.97     14.28 o 
  -7  17   6        1.98        1.98     11.04 o 
  -6  17   6       14.56       11.82      2.51 o 
  -5  17   6       51.52       56.30      4.17 o 
  -4  17   6      192.62      190.04      6.30 o 
  -3  17   6      110.69      111.85      4.86 o 
  -2  17   6        9.74        4.95      3.87 o 
  -1  17   6      211.32      201.48      5.84 o 
   0  17   6       11.40        2.73      2.88 o 
   1  17   6       74.01       81.13      6.47 o 
   2  17   6      503.04      513.50      8.27 o 
   3  17   6      173.44      189.18      7.32 o 
   4  17   6        3.57        3.06      3.06 o 
   5  17   6        5.56        5.79      6.60 o 
   6  17   6        2.24        5.19     11.11 o 
  -8  18   6        1.43        5.35      8.46 o 
  -7  18   6        0.21        0.31      6.36 o 
  -6  18   6        0.24        0.61      2.53 o 
  -5  18   6        7.31       11.26      3.25 o 
  -4  18   6       39.72       49.71      4.27 o 
  -3  18   6       26.06       19.64      3.83 o 
  -2  18   6       27.96       33.10      3.81 o 
  -1  18   6        0.95        1.39      2.99 o 
   0  18   6       68.05       61.34      4.58 o 
   1  18   6       29.23       26.45      3.62 o 
   2  18   6       75.75       86.87      5.63 o 
   3  18   6        3.92        4.25      2.98 o 
   4  18   6        2.81        3.13      2.84 o 
   5  18   6       10.91       16.37      5.52 o 
  -8  19   6       67.32       54.32     38.86 o 
  -7  19   6        1.04       -0.83      8.07 o 
  -6  19   6        1.53        0.52      2.23 o 
  -5  19   6        0.76        1.36      1.79 o 
  -4  19   6      225.67      237.67      6.15 o 
  -3  19   6        6.46        4.05      3.46 o 
  -2  19   6        0.86        5.33      3.16 o 
  -1  19   6       22.28       22.59      4.29 o 
   0  19   6       18.33       19.89      3.57 o 
   1  19   6       13.72       13.79      4.01 o 
   2  19   6      125.96      137.79      7.89 o 
   3  19   6       62.71       66.20      4.85 o 
   4  19   6       15.07       13.12      3.11 o 
   5  19   6        4.83       -5.27      5.27 o 
  -8  20   6        8.66        0.27      7.40 o 
  -7  20   6       38.42       35.42     24.53 o 
  -6  20   6        5.10        2.35      7.40 o 
  -5  20   6        0.28        1.98      2.15 o 
  -4  20   6       21.46       18.85      2.66 o 
  -3  20   6       18.86       13.41      3.45 o 
  -2  20   6        3.62        4.04      3.35 o 
  -1  20   6        0.32        1.92      3.21 o 
   0  20   6       20.93       23.82      4.06 o 
   1  20   6       21.54       18.33      3.54 o 
   2  20   6        0.02        0.09      2.68 o 
   3  20   6        0.00        4.55      4.11 o 
   4  20   6       12.47       16.14      5.42 o 
   5  20   6        0.98        7.89      6.54 o 
  -7  21   6        0.05       -0.31     15.67 o 
  -6  21   6       23.95        9.21     16.96 o 
  -5  21   6       61.86       73.25     12.62 o 
  -4  21   6       26.57       22.58      2.77 o 
  -3  21   6        0.29        2.04      2.36 o 
  -2  21   6       12.49        9.60      3.67 o 
  -1  21   6      160.00      162.83      6.35 o 
   0  21   6        5.09        6.01      3.41 o 
   1  21   6       32.41       27.47      3.80 o 
   2  21   6       27.99       19.87      5.01 o 
   3  21   6      180.54      180.04      6.10 o 
   4  21   6        7.02        7.11      6.29 o 
  -7  22   6       12.97       23.50     23.50 o 
  -6  22   6       18.26        4.87      8.38 o 
  -5  22   6        1.26       -0.93      2.49 o 
  -4  22   6       49.46       48.23      8.15 o 
  -3  22   6        5.76        3.93      3.44 o 
  -2  22   6       38.60       44.97      4.11 o 
  -1  22   6        0.11       -0.22      2.57 o 
   0  22   6       80.16       87.58      4.43 o 
   1  22   6        7.69        0.20      3.12 o 
   2  22   6        2.44        3.53      3.19 o 
   3  22   6       16.59       14.85      4.42 o 
   4  22   6        0.98        0.87      5.29 o 
  -6  23   6       24.42       21.03     15.51 o 
  -5  23   6        8.25       10.13     10.72 o 
  -4  23   6      180.27      185.59      6.93 o 
  -3  23   6        0.03        6.02      4.09 o 
  -2  23   6       13.15        9.57      3.13 o 
  -1  23   6        5.28        2.82      3.56 o 
   0  23   6       11.09        7.49      4.01 o 
   1  23   6        6.49       -0.03      2.73 o 
   2  23   6       98.39      100.93      9.40 o 
   3  23   6        1.09       -3.89      4.98 o 
   4  23   6        1.96        0.75      4.15 o 
  -6  24   6       19.03       19.69     19.38 o 
  -5  24   6        0.04       -5.77      8.45 o 
  -4  24   6        6.95        6.49      4.19 o 
  -3  24   6       11.59       18.11      4.22 o 
  -2  24   6        7.40        9.51      3.91 o 
  -1  24   6        2.48        3.57      3.46 o 
   0  24   6       97.47      114.06      9.27 o 
   1  24   6        0.00        5.66      3.60 o 
   2  24   6        2.55        1.27      2.78 o 
   3  24   6        9.91        7.60      5.51 o 
  -5  25   6        3.31        5.36      8.53 o 
  -4  25   6       31.76       30.71      5.33 o 
  -3  25   6       46.08       43.21      5.23 o 
  -2  25   6        3.11        0.96      3.26 o 
  -1  25   6       92.76       88.87     10.32 o 
   0  25   6        8.85        8.78      3.95 o 
   1  25   6        4.42        2.91      3.66 o 
   2  25   6        3.41        0.95      3.89 o 
  -4  26   6       15.30       17.31     10.84 o 
  -3  26   6        3.41        4.41      4.83 o 
  -2  26   6        0.20        7.31      4.70 o 
  -1  26   6        2.99       -1.03      3.73 o 
   0  26   6       10.25       12.98      4.89 o 
   1  26   6       50.87       21.93     13.00 o 
   2  26   6        7.68        3.45      5.22 o 
  -3  27   6        0.63        5.99      5.37 o 
  -2  27   6       18.01       17.02      6.82 o 
  -1  27   6       16.79       14.21      7.63 o 
   0  27   6       24.82        9.54      5.80 o 
   1  27   6        0.28        1.60      4.33 o 
  -1  28   6        0.01       13.46      6.27 o 
  -9   0   7       63.29       47.35      6.62 o 
  -7   0   7      702.09      748.33     12.64 o 
  -5   0   7      650.64      606.35     10.90 o 
  -3   0   7      169.47      174.65      9.61 o 
  -1   0   7      161.43      177.19      8.64 o 
   1   0   7     1414.49     1340.77     22.68 o 
   3   0   7       44.17       38.07      6.84 o 
   5   0   7      115.70      129.83     11.39 o 
   7   0   7        0.20       -2.42      7.19 o 
 -10   1   7      250.22      262.44      7.44 o 
  -9   1   7      531.06      504.94      8.24 o 
  -8   1   7        9.46        9.89      4.14 o 
  -7   1   7        3.82        6.41      3.62 o 
  -6   1   7        0.52        2.18      2.63 o 
  -5   1   7        4.06        4.91      2.72 o 
  -4   1   7       47.85       40.36      6.64 o 
  -3   1   7      137.32      135.54      5.52 o 
  -2   1   7      852.30      838.13     10.55 o 
  -1   1   7      230.02      264.66      8.76 o 
   0   1   7        0.29        5.26      3.71 o 
   1   1   7       95.63      102.21      6.26 o 
   2   1   7      378.95      413.06      8.24 o 
   3   1   7        0.51       -2.51      3.90 o 
   4   1   7        1.52        3.43      4.07 o 
   5   1   7      335.64      331.31      8.75 o 
   6   1   7        5.55        2.27      4.79 o 
   7   1   7        0.03       -1.96      5.03 o 
 -10   2   7        0.44        0.14      3.66 o 
  -9   2   7        3.60        2.42      3.22 o 
  -8   2   7       62.95       65.35      4.53 o 
  -7   2   7       27.31       26.77      3.72 o 
  -6   2   7      327.63      344.72      6.31 o 
  -5   2   7      136.97      132.70      5.05 o 
  -4   2   7      467.83      433.56      7.64 o 
  -3   2   7      359.83      371.76      8.46 o 
  -2   2   7       78.12       72.73      5.85 o 
  -1   2   7       10.83        4.65      3.63 o 
   0   2   7      905.17      784.21     11.02 o 
   1   2   7       82.57       78.31      5.78 o 
   2   2   7      102.25      106.02      5.78 o 
   3   2   7        0.26        4.68      4.56 o 
   4   2   7      867.81      886.77     13.24 o 
   5   2   7      127.92      123.69      7.47 o 
   6   2   7       10.29        3.13      4.90 o 
   7   2   7        0.14        1.10      4.52 o 
 -10   3   7      337.18      345.40      8.52 o 
  -9   3   7       58.79       54.53      4.56 o 
  -8   3   7      151.97      133.57      6.77 o 
  -7   3   7      114.37      124.96      4.85 o 
  -6   3   7      138.09      141.68      5.04 o 
  -5   3   7       63.96       66.06      3.74 o 
  -4   3   7       49.44       52.13      4.35 o 
  -3   3   7        5.26       12.13      4.23 o 
  -2   3   7     3100.25     3002.20     24.83 o 
  -1   3   7       74.37       75.98      6.09 o 
   0   3   7       65.84       63.41      5.12 o 
   1   3   7        6.52       10.43      4.25 o 
   2   3   7      208.68      211.35      8.81 o 
   3   3   7       36.27       40.28      6.78 o 
   4   3   7       35.32       31.76      5.61 o 
   5   3   7      206.54      223.72      8.09 o 
   6   3   7        2.51        2.53      4.50 o 
   7   3   7        4.60       -2.95      5.33 o 
 -10   4   7       10.70        9.76      5.12 o 
  -9   4   7      114.24      117.96      5.40 o 
  -8   4   7        1.28       -0.30      2.55 o 
  -7   4   7      324.04      324.52      5.99 o 
  -6   4   7       27.10       36.30      3.53 o 
  -5   4   7      114.54      108.46      5.68 o 
  -4   4   7        5.10        3.59      3.64 o 
  -3   4   7       62.24       70.79      6.06 o 
  -2   4   7      186.45      178.08      7.22 o 
  -1   4   7      122.54      124.39      5.87 o 
   0   4   7      197.66      193.24      6.33 o 
   1   4   7     1424.80     1341.94     17.44 o 
   2   4   7      455.70      464.89      8.99 o 
   3   4   7      108.91      101.23      5.66 o 
   4   4   7      216.51      248.55      9.90 o 
   5   4   7      121.95      132.80      6.66 o 
   6   4   7        5.02        2.38      3.95 o 
   7   4   7        2.00        9.29      4.72 o 
 -10   5   7       34.82       38.35      5.36 o 
  -9   5   7      404.87      418.46      7.25 o 
  -8   5   7        1.27        1.50      2.72 o 
  -7   5   7       95.34       97.88      4.60 o 
  -6   5   7       98.94       91.39      3.92 o 
  -5   5   7       20.91       23.98      4.51 o 
  -4   5   7        5.23        1.46      3.03 o 
  -3   5   7     1762.74     1665.59     15.98 o 
  -2   5   7        9.05       16.07      5.00 o 
  -1   5   7     1060.45     1049.13     12.70 o 
   0   5   7      169.72      150.78      7.08 o 
   1   5   7      650.87      659.14     10.24 o 
   2   5   7       99.75      117.54     10.18 o 
   3   5   7        0.53       -0.63      4.44 o 
   4   5   7       85.46       83.98      5.80 o 
   5   5   7       97.52       91.40      6.08 o 
   6   5   7        3.35       10.20      5.67 o 
   7   5   7       14.90        9.56      5.27 o 
 -10   6   7       24.66       24.01      6.91 o 
  -9   6   7       14.44       16.43      3.89 o 
  -8   6   7      151.54      172.93      5.13 o 
  -7   6   7      369.99      364.51      6.89 o 
  -6   6   7      376.18      372.44      6.47 o 
  -5   6   7       82.68       86.62      4.46 o 
  -4   6   7       81.10       80.69      4.84 o 
  -3   6   7       18.15       26.38      5.09 o 
  -2   6   7      494.91      495.27      8.88 o 
  -1   6   7        5.57        5.38      4.34 o 
   0   6   7      620.92      576.70      9.01 o 
   1   6   7       41.06       48.36      5.46 o 
   2   6   7      328.82      365.55      9.27 o 
   3   6   7       64.56       59.07      5.15 o 
   4   6   7       57.22       64.03      6.39 o 
   5   6   7      185.04      201.89      7.43 o 
   6   6   7        1.53        3.55      4.79 o 
   7   6   7        6.46        8.26      5.35 o 
 -10   7   7      166.46      188.14     14.47 o 
  -9   7   7        2.61        2.39      2.62 o 
  -8   7   7       87.93       90.32      4.72 o 
  -7   7   7        3.34        3.12      2.53 o 
  -6   7   7      273.28      280.47      6.24 o 
  -5   7   7      308.55      295.83      6.17 o 
  -4   7   7      155.62      155.01      5.44 o 
  -3   7   7        0.03        5.16      3.28 o 
  -2   7   7     3217.76     3122.37     38.34 o 
  -1   7   7        0.58        2.46      3.99 o 
   0   7   7       28.94       36.53      4.64 o 
   1   7   7      170.76      164.70      7.01 o 
   2   7   7      182.98      209.40      7.47 o 
   3   7   7        5.40        3.45      3.55 o 
   4   7   7       35.78       40.19      5.18 o 
   5   7   7        2.87        3.01      3.94 o 
   6   7   7        2.61       -2.92      5.60 o 
   7   7   7       10.11        7.58      5.59 o 
 -10   8   7        0.03       -5.27      5.27 o 
  -9   8   7        1.75        1.12      2.48 o 
  -8   8   7       78.45       90.64      5.72 o 
  -7   8   7      134.00      155.63      4.56 o 
  -6   8   7        4.52        4.66      2.72 o 
  -5   8   7       10.64        4.89      3.36 o 
  -4   8   7        0.60       -0.27      3.26 o 
  -3   8   7      121.31      111.58      4.88 o 
  -2   8   7      200.82      169.45      6.91 o 
  -1   8   7      164.33      167.34      8.08 o 
   0   8   7        8.23        5.38      4.08 o 
   1   8   7      465.62      479.61      8.84 o 
   2   8   7      217.10      185.88      6.37 o 
   3   8   7       37.01       34.17      5.05 o 
   4   8   7       68.02       58.14      5.49 o 
   5   8   7       23.71       25.14      6.66 o 
   6   8   7       18.75       16.44      5.21 o 
   7   8   7       12.21       12.99      5.14 o 
 -10   9   7       27.51       25.40      9.14 o 
  -9   9   7      214.91      243.12      8.66 o 
  -8   9   7        0.23        2.59      2.68 o 
  -7   9   7       26.50       22.83      3.61 o 
  -6   9   7       35.31       31.96      3.44 o 
  -5   9   7       14.34       11.40      4.12 o 
  -4   9   7        2.10        2.87      3.20 o 
  -3   9   7       48.80       51.20      5.06 o 
  -2   9   7      340.51      343.51     10.80 o 
  -1   9   7      160.83      166.95     11.92 o 
   0   9   7      412.82      374.80      9.19 o 
   1   9   7      633.11      598.03     18.66 o 
   2   9   7        0.00       -2.78      3.72 o 
   3   9   7        0.86       -3.94      3.95 o 
   4   9   7      125.02      104.98      8.30 o 
   5   9   7       40.29       43.83      5.64 o 
   6   9   7        0.14        4.78      4.40 o 
  -9  10   7        0.12        4.53      3.76 o 
  -8  10   7       10.75        9.55      2.73 o 
  -7  10   7      431.94      423.55      8.82 o 
  -6  10   7      538.77      541.87      7.54 o 
  -5  10   7       30.28       34.55      4.53 o 
  -4  10   7        7.35        5.50      3.13 o 
  -3  10   7       16.51       14.51      3.88 o 
  -2  10   7     1055.31     1007.00     11.91 o 
  -1  10   7       89.77       98.02      5.60 o 
   0  10   7       67.34       68.85      5.26 o 
   1  10   7      315.77      340.39      8.47 o 
   2  10   7      120.31      116.09      6.70 o 
   3  10   7        0.04       -1.18      4.20 o 
   4  10   7        0.25        1.33      3.75 o 
   5  10   7       41.63       51.16      5.61 o 
   6  10   7       38.37       28.71      6.43 o 
  -9  11   7       66.60       62.37      5.62 o 
  -8  11   7       89.66       99.36      4.32 o 
  -7  11   7       39.30       38.50      3.29 o 
  -6  11   7      161.28      173.67      4.75 o 
  -5  11   7        5.27        2.30      2.88 o 
  -4  11   7       97.79      110.03      4.81 o 
  -3  11   7      148.80      151.59      5.66 o 
  -2  11   7     1622.81     1611.38     16.21 o 
  -1  11   7      389.28      393.34     10.28 o 
   0  11   7      335.11      325.35     10.09 o 
   1  11   7        7.97        7.77      4.21 o 
   2  11   7      113.54      117.20      6.40 o 
   3  11   7        0.21        1.33      3.40 o 
   4  11   7       10.27       13.15      4.04 o 
   5  11   7       22.55        9.93      4.73 o 
   6  11   7        1.53        2.97      4.19 o 
  -9  12   7        0.29        3.63      7.71 o 
  -8  12   7        0.40       -2.28      3.15 o 
  -7  12   7      139.74      145.68      5.09 o 
  -6  12   7       64.80       64.91      4.18 o 
  -5  12   7       44.29       45.63      4.71 o 
  -4  12   7        1.26        2.82      3.83 o 
  -3  12   7        4.28        3.55      3.71 o 
  -2  12   7       36.28       34.71      4.65 o 
  -1  12   7      109.45      123.00      6.84 o 
   0  12   7      294.95      301.89      8.25 o 
   1  12   7      134.73      146.08      7.42 o 
   2  12   7        7.77       11.96      4.51 o 
   3  12   7       13.19        9.68      3.82 o 
   4  12   7      118.96      108.83      6.74 o 
   5  12   7       57.73       48.99      5.28 o 
   6  12   7        1.65        1.19      4.10 o 
  -9  13   7       63.76       58.60     11.16 o 
  -8  13   7       71.55       65.75      5.02 o 
  -7  13   7      145.34      155.77      8.01 o 
  -6  13   7        9.91       13.79      2.78 o 
  -5  13   7       73.87       62.46      5.71 o 
  -4  13   7       16.74       18.64      3.96 o 
  -3  13   7       31.05       30.37      4.83 o 
  -2  13   7      239.26      257.81      7.03 o 
  -1  13   7      287.50      284.45      8.71 o 
   0  13   7      224.46      209.08      6.92 o 
   1  13   7      977.12      975.59     12.63 o 
   2  13   7       52.10       48.52      4.90 o 
   3  13   7       11.55       17.47      4.10 o 
   4  13   7      111.72      119.06      5.87 o 
   5  13   7        0.57        1.77      4.53 o 
   6  13   7        0.00       -3.77      7.11 o 
  -9  14   7       32.19       42.53     12.83 o 
  -8  14   7        3.00        3.67      3.17 o 
  -7  14   7      134.84      131.58     10.89 o 
  -6  14   7       10.89        6.61      2.51 o 
  -5  14   7       25.54       23.55      4.12 o 
  -4  14   7      190.29      206.44      5.69 o 
  -3  14   7        2.21       -1.20      3.04 o 
  -2  14   7       94.46       96.60      5.32 o 
  -1  14   7      127.41      146.60      5.89 o 
   0  14   7       32.50       29.45      4.57 o 
   1  14   7      669.26      724.17     20.64 o 
   2  14   7       67.97       58.32      6.14 o 
   3  14   7       77.89       69.87     10.43 o 
   4  14   7        0.27       -0.30      3.99 o 
   5  14   7        4.30        2.34      3.31 o 
   6  14   7       14.33       20.10     15.56 o 
  -9  15   7       25.70       20.19     16.37 o 
  -8  15   7       20.11       28.44     12.02 o 
  -7  15   7       35.92       42.30      4.48 o 
  -6  15   7      233.09      245.05      6.29 o 
  -5  15   7        6.75        4.39      4.24 o 
  -4  15   7        9.82       10.24      3.80 o 
  -3  15   7       33.97       30.92      4.42 o 
  -2  15   7      127.07      122.51      6.34 o 
  -1  15   7       44.94       48.13      4.99 o 
   0  15   7      324.48      327.57      6.97 o 
   1  15   7        8.45        6.75      4.19 o 
   2  15   7       49.98       65.75      8.06 o 
   3  15   7        0.91       -3.53      4.43 o 
   4  15   7       67.45       77.00      5.22 o 
   5  15   7        0.01        0.30      3.28 o 
  -8  16   7        0.26       -7.78     14.00 o 
  -7  16   7        0.00        2.67      3.10 o 
  -6  16   7       15.88       19.06      3.10 o 
  -5  16   7        4.96        4.99      3.24 o 
  -4  16   7        3.85        5.10      4.04 o 
  -3  16   7       14.06       17.92      3.80 o 
  -2  16   7      152.36      161.82      6.15 o 
  -1  16   7        1.87        2.40      3.15 o 
   0  16   7      292.08      334.21      8.21 o 
   1  16   7       38.71       35.26      4.92 o 
   2  16   7      198.09      227.54     10.39 o 
   3  16   7       11.60       10.46      4.34 o 
   4  16   7       16.36       21.95      4.72 o 
   5  16   7        1.59       -1.58      4.37 o 
  -8  17   7        6.25        2.30      9.78 o 
  -7  17   7        5.62        5.01      3.09 o 
  -6  17   7       34.20       43.11      4.94 o 
  -5  17   7        0.36        4.36      3.97 o 
  -4  17   7       46.15       42.41      4.65 o 
  -3  17   7        5.04        1.32      3.22 o 
  -2  17   7       16.61       22.59      4.35 o 
  -1  17   7      102.32       95.45      5.74 o 
   0  17   7       59.06       72.84      5.34 o 
   1  17   7      429.41      436.20      8.55 o 
   2  17   7       61.36       51.80      4.70 o 
   3  17   7      124.75      142.00      5.82 o 
   4  17   7        0.37        0.14      3.13 o 
   5  17   7        4.00        6.80     13.81 o 
  -8  18   7        1.22       -3.96     10.54 o 
  -7  18   7       33.57       38.93     13.00 o 
  -6  18   7       10.99       11.02      3.49 o 
  -5  18   7        1.46        1.19      3.38 o 
  -4  18   7       11.32        5.86      3.78 o 
  -3  18   7       45.57       40.11      5.09 o 
  -2  18   7       22.62       29.74      4.57 o 
  -1  18   7      131.72      130.12      5.57 o 
   0  18   7       85.62       88.35      7.27 o 
   1  18   7      162.98      194.09      6.63 o 
   2  18   7        5.21        9.30      3.77 o 
   3  18   7       51.15       43.44      4.97 o 
   4  18   7        4.66        5.49      3.36 o 
   5  18   7        5.53       14.90      6.84 o 
  -7  19   7       23.08       29.09     12.58 o 
  -6  19   7       60.58       74.26      4.22 o 
  -5  19   7       42.19       41.42      4.87 o 
  -4  19   7       90.70       98.12      5.50 o 
  -3  19   7        6.53        3.36      3.80 o 
  -2  19   7       31.86       33.83      4.91 o 
  -1  19   7        1.48        6.80      3.87 o 
   0  19   7        7.62        2.88      3.61 o 
   1  19   7      190.66      218.69      6.52 o 
   2  19   7       20.25       10.07      4.46 o 
   3  19   7        3.80        5.24      3.15 o 
   4  19   7        6.84        3.79      4.66 o 
  -7  20   7        3.32       11.75     15.74 o 
  -6  20   7       34.32       34.33      4.92 o 
  -5  20   7        9.81       11.46      4.12 o 
  -4  20   7        1.59        1.21      2.88 o 
  -3  20   7        7.14        9.53      4.58 o 
  -2  20   7       55.55       49.65      7.72 o 
  -1  20   7        0.58       -0.28      2.94 o 
   0  20   7      129.47      146.63      6.12 o 
   1  20   7       17.69       18.84      4.92 o 
   2  20   7       64.90       45.58     10.11 o 
   3  20   7        3.14        2.89      3.14 o 
   4  20   7       12.76       10.12      7.37 o 
  -7  21   7        0.06        1.74     14.07 o 
  -6  21   7       88.42       96.69     13.16 o 
  -5  21   7       15.02        9.58      3.86 o 
  -4  21   7       55.76       62.41      4.87 o 
  -3  21   7        3.96        3.76      3.76 o 
  -2  21   7      153.71      162.20      6.51 o 
  -1  21   7        4.94       -0.66      3.61 o 
   0  21   7      102.36      111.21      7.42 o 
   1  21   7       53.85       43.50      7.74 o 
   2  21   7       77.72       73.04      6.57 o 
   3  21   7        4.51        1.23      2.83 o 
  -6  22   7       57.36       88.58     21.03 o 
  -5  22   7       14.17       15.97      4.92 o 
  -4  22   7        0.04        0.38      2.43 o 
  -3  22   7       96.99      121.55      6.43 o 
  -2  22   7       22.91       16.27      5.88 o 
  -1  22   7      114.83       98.65     14.68 o 
   0  22   7       20.28       15.62      4.67 o 
   1  22   7       45.80       40.72     11.37 o 
   2  22   7       25.66       23.01      5.50 o 
   3  22   7       29.41       24.77      4.73 o 
  -6  23   7        1.00        1.15      8.35 o 
  -5  23   7       56.11       54.65      9.23 o 
  -4  23   7        0.34        1.42      2.37 o 
  -3  23   7       16.68       19.79      5.65 o 
  -2  23   7        5.12        5.27      3.31 o 
  -1  23   7       11.58        1.99      3.64 o 
   0  23   7        0.00        4.27      3.81 o 
   1  23   7      139.11      144.94      5.86 o 
   2  23   7        2.98        5.11      3.46 o 
  -5  24   7        3.84        7.72      9.02 o 
  -4  24   7       30.55       26.69      4.33 o 
  -3  24   7       16.17       16.66      3.62 o 
  -2  24   7        0.15        2.05      3.23 o 
  -1  24   7       22.95        7.28      4.66 o 
   0  24   7       24.28        9.91      4.88 o 
   1  24   7       55.12       20.43     11.34 o 
   2  24   7        1.72       -0.02      3.01 o 
  -4  25   7       12.19       10.44      5.48 o 
  -3  25   7        0.79        1.40      5.48 o 
  -2  25   7       52.40       57.31     11.91 o 
  -1  25   7        0.05        8.84      5.23 o 
   0  25   7       35.84       12.42      8.74 o 
   1  25   7       10.37        4.88      4.11 o 
  -3  26   7       17.80       20.50      4.67 o 
  -2  26   7       38.04       33.89      9.94 o 
  -1  26   7        3.61       11.45      4.59 o 
   0  26   7        0.88       -2.28      3.63 o 
 -10   0   8        2.69       -0.42      6.12 o 
  -8   0   8      395.09      389.89     11.11 o 
  -6   0   8        6.43        4.01      4.30 o 
  -4   0   8       97.24       95.47      8.07 o 
  -2   0   8        0.03        1.52      8.45 o 
   0   0   8      150.87      150.10     11.34 o 
   2   0   8      992.52     1027.03     21.86 o 
   4   0   8      595.51      598.39     22.87 o 
   6   0   8       28.71        6.68      7.07 o 
 -10   1   8       31.67       31.72      4.18 o 
  -9   1   8       40.91       33.91      4.34 o 
  -8   1   8      276.05      297.71      7.01 o 
  -7   1   8      218.50      223.33      5.86 o 
  -6   1   8       12.17        9.70      3.31 o 
  -5   1   8        2.02        4.49      3.09 o 
  -4   1   8       62.89       64.20      5.32 o 
  -3   1   8        0.09        0.52      3.25 o 
  -2   1   8      194.67      191.48      6.74 o 
  -1   1   8      151.75      157.46      7.21 o 
   0   1   8     1108.15     1087.23     15.42 o 
   1   1   8      215.16      230.84      8.96 o 
   2   1   8        6.94        9.11      4.76 o 
   3   1   8        2.38        7.06      5.36 o 
   4   1   8       38.36       42.59      6.64 o 
   5   1   8       67.77       41.93     19.71 o 
   6   1   8        0.35       -0.81      4.20 o 
 -10   2   8        0.85       -1.69      3.27 o 
  -9   2   8       96.57      113.78      5.30 o 
  -8   2   8        8.78       12.05      3.95 o 
  -7   2   8       50.87       53.75      4.64 o 
  -6   2   8        3.41        3.96      4.17 o 
  -5   2   8      222.83      258.17      5.68 o 
  -4   2   8      264.14      259.38      9.71 o 
  -3   2   8        8.32       19.23      5.42 o 
  -2   2   8       77.26       67.03      6.59 o 
  -1   2   8      326.78      292.16      8.44 o 
   0   2   8        0.09       -4.39      4.39 o 
   1   2   8       16.10       15.63      5.66 o 
   2   2   8      115.13      128.55      6.80 o 
   3   2   8     1183.48     1256.11     18.31 o 
   4   2   8        0.02       -2.02      4.20 o 
   5   2   8        0.33        1.16      4.75 o 
   6   2   8       14.42        8.61      6.67 o 
 -10   3   8       14.58       20.48      4.00 o 
  -9   3   8       50.69       51.51      4.50 o 
  -8   3   8      152.79      160.03      7.03 o 
  -7   3   8      176.96      193.28      5.64 o 
  -6   3   8        6.81       11.11      3.48 o 
  -5   3   8       16.60       12.15      3.64 o 
  -4   3   8        0.35        2.71      3.32 o 
  -3   3   8        2.83        3.61      4.60 o 
  -2   3   8       34.50       42.82      5.58 o 
  -1   3   8       71.03       84.08      8.46 o 
   0   3   8       95.77      107.21      6.87 o 
   1   3   8       60.45       80.47      7.43 o 
   2   3   8       24.04       20.06      6.12 o 
   3   3   8        1.21        6.88      4.94 o 
   4   3   8       24.30       33.11      6.10 o 
   5   3   8      224.10      227.51     10.05 o 
   6   3   8        0.06       -1.63      4.57 o 
 -10   4   8        6.45        9.80      3.75 o 
  -9   4   8        0.18        0.92      3.08 o 
  -8   4   8      298.42      321.65      7.12 o 
  -7   4   8       32.84       24.44      4.34 o 
  -6   4   8       45.60       57.76      4.27 o 
  -5   4   8       34.30       39.85      4.64 o 
  -4   4   8      282.52      312.62      7.69 o 
  -3   4   8      377.29      360.41      8.24 o 
  -2   4   8       82.51       73.44      5.62 o 
  -1   4   8      122.99      123.03      6.20 o 
   0   4   8       31.18       29.07      7.10 o 
   1   4   8      331.27      315.99      8.23 o 
   2   4   8      756.72      726.71     14.67 o 
   3   4   8      347.81      403.95     14.52 o 
   4   4   8      220.64      225.36      9.55 o 
   5   4   8        5.30        3.81      4.81 o 
   6   4   8        3.77       -0.31      3.87 o 
 -10   5   8       66.30       60.63      4.76 o 
  -9   5   8        7.95        2.52      3.12 o 
  -8   5   8      317.92      335.85      6.59 o 
  -7   5   8       34.37       28.20      4.65 o 
  -6   5   8        0.68        0.10      2.27 o 
  -5   5   8      160.14      167.39      5.86 o 
  -4   5   8        1.31       -0.06      3.16 o 
  -3   5   8       59.45       61.70      7.24 o 
  -2   5   8      378.63      384.40     10.79 o 
  -1   5   8        1.14       -0.37      3.29 o 
   0   5   8     1161.88     1196.46     16.38 o 
   1   5   8        3.61        3.79      4.88 o 
   2   5   8        0.74       -2.66      4.26 o 
   3   5   8       65.97       60.90      8.24 o 
   4   5   8       78.99       85.75      9.27 o 
   5   5   8       14.21       12.81      5.55 o 
   6   5   8       25.65       18.20      8.67 o 
 -10   6   8        0.07        1.17      4.12 o 
  -9   6   8       65.27       77.06      4.91 o 
  -8   6   8       34.45       35.52      3.88 o 
  -7   6   8      122.82      121.43      4.75 o 
  -6   6   8       32.28       33.41      4.44 o 
  -5   6   8      711.46      736.09     10.70 o 
  -4   6   8      211.28      237.04      6.37 o 
  -3   6   8      141.47      141.86      6.95 o 
  -2   6   8        0.68        0.13      3.12 o 
  -1   6   8      341.26      344.25      8.82 o 
   0   6   8       59.88       48.87      5.70 o 
   1   6   8       84.12       78.82      7.21 o 
   2   6   8      479.01      529.10     14.40 o 
   3   6   8      229.35      244.39     10.77 o 
   4   6   8       46.37       52.28      5.88 o 
   5   6   8        3.38        3.27      4.38 o 
   6   6   8       35.76       44.60     10.86 o 
  -9   7   8       20.01       26.64      4.55 o 
  -8   7   8       90.42       95.67      4.51 o 
  -7   7   8      200.60      192.31      6.33 o 
  -6   7   8        0.10        0.19      2.91 o 
  -5   7   8       64.02       72.56      6.13 o 
  -4   7   8        4.28        0.81      3.28 o 
  -3   7   8      321.59      327.49      8.21 o 
  -2   7   8      103.85       88.64      6.40 o 
  -1   7   8      125.16      125.68      6.45 o 
   0   7   8      111.50      118.60      7.16 o 
   1   7   8      258.73      279.82      9.28 o 
   2   7   8      120.21      146.93      7.20 o 
   3   7   8       27.90       29.16      5.32 o 
   4   7   8       58.67       68.59      6.36 o 
   5   7   8       57.20       60.76      7.86 o 
   6   7   8        3.28        5.89      4.82 o 
  -9   8   8       10.60       12.89      4.73 o 
  -8   8   8      123.79      133.42      5.27 o 
  -7   8   8        0.71       -0.41      2.31 o 
  -6   8   8       24.01       30.43      4.05 o 
  -5   8   8      269.19      305.55      8.41 o 
  -4   8   8      185.78      193.09      7.09 o 
  -3   8   8      157.90      145.76      6.16 o 
  -2   8   8       28.89       25.17      5.23 o 
  -1   8   8       95.69      100.76      6.68 o 
   0   8   8      444.82      485.75     10.43 o 
   1   8   8       42.60       28.53      5.48 o 
   2   8   8      202.98      210.88      8.32 o 
   3   8   8      303.83      319.69     13.72 o 
   4   8   8        1.63        0.41      4.79 o 
   5   8   8       11.52        8.46      5.46 o 
   6   8   8       31.70       44.67      8.45 o 
  -9   9   8        1.77        6.11      3.59 o 
  -8   9   8      104.26      115.81     11.46 o 
  -7   9   8       15.34       17.72      3.37 o 
  -6   9   8      232.81      245.98      6.17 o 
  -5   9   8      113.52      117.54      5.94 o 
  -4   9   8      293.24      270.31      7.13 o 
  -3   9   8      188.35      204.08      6.56 o 
  -2   9   8       27.08       19.36      4.59 o 
  -1   9   8      322.52      312.44      8.83 o 
   0   9   8      991.10     1007.13     22.21 o 
   1   9   8       32.80       36.86      8.47 o 
   2   9   8        1.29        2.51      4.37 o 
   3   9   8        6.42        3.25      4.30 o 
   4   9   8        8.58       12.33      4.80 o 
   5   9   8       10.45        6.66      6.44 o 
   6   9   8       16.47       22.68      6.41 o 
  -9  10   8        0.31        2.45      3.33 o 
  -8  10   8      139.56      129.86      6.15 o 
  -7  10   8      149.68      167.73      7.11 o 
  -6  10   8      120.88      117.72      6.20 o 
  -5  10   8      329.10      326.62      7.65 o 
  -4  10   8      192.75      199.46      6.77 o 
  -3  10   8      423.16      411.31      8.36 o 
  -2  10   8      131.83      142.44      6.11 o 
  -1  10   8      415.29      450.77      9.79 o 
   0  10   8       57.28       61.13      5.96 o 
   1  10   8       39.61       35.47      5.27 o 
   2  10   8      441.85      474.69     11.33 o 
   3  10   8       10.24       13.75      4.68 o 
   4  10   8       38.32       44.88      7.21 o 
   5  10   8        5.79        1.17      4.58 o 
  -9  11   8       12.52       15.74      3.94 o 
  -8  11   8       14.74       13.41      3.83 o 
  -7  11   8      145.32      151.03      8.45 o 
  -6  11   8        4.23        5.05      3.01 o 
  -5  11   8      175.78      182.57      7.18 o 
  -4  11   8       90.40      105.70      5.70 o 
  -3  11   8       83.08       87.72      5.86 o 
  -2  11   8       31.32       29.72      4.84 o 
  -1  11   8       18.37       18.41      5.24 o 
   0  11   8       32.86       41.68      7.64 o 
   1  11   8       43.01       45.82      6.08 o 
   2  11   8        0.01        3.48      4.35 o 
   3  11   8       12.33       14.60      6.25 o 
   4  11   8       60.11       81.12      8.53 o 
   5  11   8        7.74        9.16      4.69 o 
  -9  12   8        4.44        6.40      4.25 o 
  -8  12   8       47.00       45.70      6.34 o 
  -7  12   8       35.60       37.55      4.55 o 
  -6  12   8       29.50       25.29      3.84 o 
  -5  12   8      693.15      735.43     11.37 o 
  -4  12   8        3.76        3.85      4.70 o 
  -3  12   8       61.53       67.73      5.33 o 
  -2  12   8       40.53       34.22      5.25 o 
  -1  12   8      314.95      320.53      9.69 o 
   0  12   8      279.71      282.25      8.78 o 
   1  12   8        9.38        6.66      4.31 o 
   2  12   8       11.66        5.04      5.91 o 
   3  12   8      315.05      329.30     10.08 o 
   4  12   8       13.79       17.47      6.04 o 
   5  12   8        2.35        0.52      5.79 o 
  -9  13   8        3.63       10.48     10.69 o 
  -8  13   8       39.24       41.38      5.91 o 
  -7  13   8       59.55       70.35      3.87 o 
  -6  13   8      158.93      171.50      7.39 o 
  -5  13   8       26.34       22.67      4.85 o 
  -4  13   8      194.67      202.91      6.91 o 
  -3  13   8       61.27       60.98      5.18 o 
  -2  13   8       29.93       42.83      5.36 o 
  -1  13   8      212.54      214.26      7.10 o 
   0  13   8       77.78       77.07      6.84 o 
   1  13   8       13.85       21.48      4.86 o 
   2  13   8       79.91       80.33     16.49 o 
   3  13   8        7.35        3.01      4.42 o 
   4  13   8       29.07       30.88      5.27 o 
   5  13   8       11.04       14.04      4.83 o 
  -8  14   8      181.73      183.46      7.07 o 
  -7  14   8       75.11       82.54      4.34 o 
  -6  14   8       60.93       70.12      4.08 o 
  -5  14   8       67.03       56.71      5.23 o 
  -4  14   8      119.69      111.34      6.15 o 
  -3  14   8        7.32        8.17      4.90 o 
  -2  14   8       49.17       35.54      5.25 o 
  -1  14   8       48.70       44.69      5.28 o 
   0  14   8      517.71      569.10      9.47 o 
   1  14   8       38.81       18.65      6.31 o 
   2  14   8      132.72      160.39      8.06 o 
   3  14   8       33.20       28.69      6.61 o 
   4  14   8        0.01       -1.41      3.66 o 
   5  14   8        0.73        6.68      4.15 o 
  -8  15   8       40.57       41.36      6.86 o 
  -7  15   8       93.70       93.90      5.27 o 
  -6  15   8        0.34       -1.81      3.40 o 
  -5  15   8       31.04       31.77      4.68 o 
  -4  15   8      114.27      124.05      6.54 o 
  -3  15   8        1.52        2.23      3.82 o 
  -2  15   8       45.28       45.00      4.86 o 
  -1  15   8      166.68      177.10      7.36 o 
   0  15   8       65.96       60.30      9.68 o 
   1  15   8        0.05        1.05      3.46 o 
   2  15   8        2.06        1.15      4.33 o 
   3  15   8        0.27       -4.90      5.45 o 
   4  15   8        7.11       11.36      5.12 o 
  -8  16   8        0.01        7.03      8.07 o 
  -7  16   8       48.79       50.51      4.68 o 
  -6  16   8       36.69       35.09      3.47 o 
  -5  16   8      294.01      306.67      7.88 o 
  -4  16   8       32.91       27.35      5.44 o 
  -3  16   8      268.34      274.67      7.67 o 
  -2  16   8       73.33       69.34      5.60 o 
  -1  16   8      163.07      193.39     10.24 o 
   0  16   8       21.87        9.44      4.41 o 
   1  16   8       81.76       80.40     13.53 o 
   2  16   8        0.16        4.50      3.85 o 
   3  16   8       97.36      117.37      7.19 o 
   4  16   8       16.71       18.06      5.52 o 
  -7  17   8       45.81       42.04      4.66 o 
  -6  17   8       17.13       19.30      3.31 o 
  -5  17   8        3.87        5.28      4.14 o 
  -4  17   8       14.85       12.97      4.43 o 
  -3  17   8       62.54       58.39      7.75 o 
  -2  17   8       23.38       17.86      5.50 o 
  -1  17   8       13.82        7.52      4.04 o 
   0  17   8       22.06       14.83      5.20 o 
   1  17   8       16.78        7.29      4.54 o 
   2  17   8      117.82      150.80      6.80 o 
   3  17   8        1.43       -1.69      3.15 o 
   4  17   8       15.83       13.73      4.51 o 
  -7  18   8        1.17        6.87      8.32 o 
  -6  18   8       34.32       27.37      5.93 o 
  -5  18   8        1.56        3.86      4.65 o 
  -4  18   8       13.61       15.50      4.56 o 
  -3  18   8        5.65        1.97      3.37 o 
  -2  18   8        0.33        1.94      3.72 o 
  -1  18   8       40.94       25.58      7.71 o 
   0  18   8      165.84      191.13      7.69 o 
   1  18   8        4.75        5.40      3.93 o 
   2  18   8       80.62       78.51     19.03 o 
   3  18   8        4.67        8.90      3.87 o 
   4  18   8        0.12        1.97      4.01 o 
  -7  19   8       22.54       16.20      9.82 o 
  -6  19   8        5.52        3.02      4.72 o 
  -5  19   8        9.21        9.39      4.72 o 
  -4  19   8       33.95       36.29      5.26 o 
  -3  19   8        0.16        1.25      3.50 o 
  -2  19   8        0.01        4.04      4.38 o 
  -1  19   8       44.94        8.65      6.11 o 
   0  19   8      140.34      158.77      6.57 o 
   1  19   8       19.52       13.16      4.88 o 
   2  19   8       34.83       46.49     11.02 o 
   3  19   8        0.46        0.44      2.84 o 
  -6  20   8        8.50        9.52      5.07 o 
  -5  20   8       72.10       80.81      7.21 o 
  -4  20   8        8.84        3.33      5.25 o 
  -3  20   8       59.46       43.26      8.44 o 
  -2  20   8        2.15        5.13      4.26 o 
  -1  20   8      142.53      172.32      7.49 o 
   0  20   8        1.58        3.28      4.08 o 
   1  20   8       26.87       16.10      6.04 o 
   2  20   8        0.99        3.52      5.34 o 
   3  20   8       24.99       28.42      5.73 o 
  -6  21   8        0.25       -8.01      8.01 o 
  -5  21   8       38.97       35.25      5.17 o 
  -4  21   8        6.66        6.23      4.19 o 
  -3  21   8        4.46       -4.04      4.15 o 
  -2  21   8        3.14        1.03      3.63 o 
  -1  21   8       18.63        3.22      4.24 o 
   0  21   8       43.86       12.67      7.40 o 
   1  21   8        7.33        1.03      4.06 o 
   2  21   8        5.59        3.69      4.18 o 
  -5  22   8        5.07        5.36      3.76 o 
  -4  22   8        3.66        5.11      4.23 o 
  -3  22   8       17.09        7.43      4.12 o 
  -2  22   8        0.34        0.91      3.97 o 
  -1  22   8       69.16        0.00      4.44 o 
   0  22   8       21.51        3.76      5.23 o 
   1  22   8       16.48       12.19      6.47 o 
   2  22   8       21.81       20.43      5.18 o 
  -4  23   8        1.61       -1.12      3.98 o 
  -3  23   8        6.34        8.09      4.60 o 
  -2  23   8        5.07        5.36      5.04 o 
  -1  23   8        3.62        5.93      4.90 o 
   0  23   8       45.65       28.20     11.69 o 
   1  23   8        3.54        1.53      4.24 o 
  -3  24   8        3.13        4.34      3.45 o 
  -2  24   8       26.20       17.99     10.77 o 
  -1  24   8       30.70       11.65      6.49 o 
   0  24   8       40.39       28.40     13.12 o 
  -9   0   9       29.35       23.19      6.59 o 
  -7   0   9      236.60      258.80     10.42 o 
  -5   0   9      741.47      739.12     14.84 o 
  -3   0   9        4.00        0.51      5.62 o 
  -1   0   9      154.61      148.61     28.60 o 
   1   0   9     1097.27     1177.43     25.25 o 
   3   0   9       89.85       92.09     10.48 o 
   5   0   9       62.44       26.15     26.59 o 
  -9   1   9      109.49      126.44      5.87 o 
  -8   1   9       43.81       44.21      5.33 o 
  -7   1   9       64.59       40.42     10.39 o 
  -6   1   9        0.86        2.30      3.57 o 
  -5   1   9       17.25       18.53      4.37 o 
  -4   1   9      112.12      116.15      8.09 o 
  -3   1   9      912.80      922.42     13.93 o 
  -2   1   9      251.12      247.61      8.69 o 
  -1   1   9      466.27      460.02     10.81 o 
   0   1   9        0.90        2.61      4.28 o 
   1   1   9        0.72        3.90      5.28 o 
   2   1   9       27.60       30.51      7.41 o 
   3   1   9      233.33      228.96      9.65 o 
   4   1   9       74.76       53.17     12.40 o 
   5   1   9       29.21        8.53      8.57 o 
  -9   2   9        6.14        9.23      4.51 o 
  -8   2   9       16.49       14.77      4.41 o 
  -7   2   9        2.71        2.13      3.83 o 
  -6   2   9      938.25      976.11     14.25 o 
  -5   2   9       81.30       67.69      6.40 o 
  -4   2   9       11.20       12.06      5.81 o 
  -3   2   9       70.23       69.11      6.49 o 
  -2   2   9       50.81       40.30      6.31 o 
  -1   2   9       14.41       14.40      5.66 o 
   0   2   9       49.54       51.30      6.01 o 
   1   2   9       44.86       45.68      6.83 o 
   2   2   9      571.54      608.88     21.32 o 
   3   2   9        7.58        7.67      5.62 o 
   4   2   9       20.85       14.57      5.77 o 
   5   2   9        7.69        4.78      6.12 o 
  -9   3   9       86.95       99.91      5.56 o 
  -8   3   9       81.38       87.00      5.40 o 
  -7   3   9       15.02       18.74      5.31 o 
  -6   3   9       13.06       14.27      4.12 o 
  -5   3   9       75.17       67.47      5.93 o 
  -4   3   9      559.83      597.43     11.57 o 
  -3   3   9      103.70      109.66      6.78 o 
  -2   3   9       97.67       93.22      7.85 o 
  -1   3   9        0.05       -2.46      4.92 o 
   0   3   9        3.70        7.75      6.84 o 
   1   3   9        3.13        2.37      5.03 o 
   2   3   9       42.21       48.32      6.59 o 
   3   3   9       37.20       21.94      6.40 o 
   4   3   9      271.00      295.63     12.35 o 
   5   3   9       39.74       26.90      6.95 o 
  -9   4   9       16.59       20.84      4.42 o 
  -8   4   9        4.35        8.30      4.26 o 
  -7   4   9      439.89      474.28      8.54 o 
  -6   4   9       44.27       43.66      7.20 o 
  -5   4   9      240.16      257.61      7.40 o 
  -4   4   9        0.01       -1.09      3.49 o 
  -3   4   9        4.99       -0.12      3.80 o 
  -2   4   9      247.34      248.64      8.14 o 
  -1   4   9      555.53      546.80     15.70 o 
   0   4   9        1.81        3.33      4.38 o 
   1   4   9      578.85      599.52     13.35 o 
   2   4   9      111.54      133.52      7.64 o 
   3   4   9       33.19       21.72      7.11 o 
   4   4   9       34.00       21.85     10.22 o 
   5   4   9       28.23        8.37      6.32 o 
  -9   5   9      175.10      187.98      7.63 o 
  -8   5   9        5.82        9.06      3.86 o 
  -7   5   9        0.22        2.31      3.31 o 
  -6   5   9       23.47       18.25      4.50 o 
  -5   5   9       11.99       12.25      4.76 o 
  -4   5   9       10.48        6.07      5.11 o 
  -3   5   9     1518.25     1555.46     27.25 o 
  -2   5   9       55.43       49.40      7.11 o 
  -1   5   9      406.83      406.40     11.50 o 
   0   5   9      111.41      115.09      7.70 o 
   1   5   9        8.38        9.21      5.36 o 
   2   5   9        0.51       -6.26      6.26 o 
   3   5   9      196.83      208.27      9.67 o 
   4   5   9        5.48        2.61      5.59 o 
   5   5   9        2.24       -5.20      5.20 o 
  -9   6   9        6.62        3.91      3.39 o 
  -8   6   9        0.09       -2.52      3.58 o 
  -7   6   9       47.95       51.14      4.76 o 
  -6   6   9      635.90      653.68      9.19 o 
  -5   6   9      117.58      119.17      7.61 o 
  -4   6   9        8.85       14.34      4.83 o 
  -3   6   9       76.80       74.14      7.10 o 
  -2   6   9      126.71      134.73      8.32 o 
  -1   6   9       11.43        4.62      5.52 o 
   0   6   9       96.99       89.27      8.04 o 
   1   6   9      807.88      835.35     14.46 o 
   2   6   9       92.19       86.81      8.26 o 
   3   6   9        1.67        4.77      4.73 o 
   4   6   9        8.32        0.86      3.96 o 
   5   6   9       16.56        6.91      6.15 o 
  -9   7   9        0.24        2.97      3.10 o 
  -8   7   9       29.45       29.25      4.23 o 
  -7   7   9       19.43       26.87      5.23 o 
  -6   7   9        5.45        0.40      3.31 o 
  -5   7   9        2.91        4.46      4.42 o 
  -4   7   9      392.64      417.20      8.67 o 
  -3   7   9       29.97       29.23      5.34 o 
  -2   7   9       22.57       20.02      5.10 o 
  -1   7   9      375.48      394.24      9.40 o 
   0   7   9        5.53        3.79      5.44 o 
   1   7   9       10.94       10.42      5.44 o 
   2   7   9        6.93        8.31      5.05 o 
   3   7   9       63.10       58.16     12.36 o 
   4   7   9      172.55      192.04      8.36 o 
   5   7   9        0.20       -1.60      4.62 o 
  -9   8   9        0.59        0.39      3.24 o 
  -8   8   9        0.32       -1.25      3.08 o 
  -7   8   9      229.65      247.81      9.27 o 
  -6   8   9      454.36      469.25      9.00 o 
  -5   8   9      173.81      182.46      6.90 o 
  -4   8   9       31.99       38.71      6.10 o 
  -3   8   9        5.46        6.36      5.23 o 
  -2   8   9       27.04       24.18      5.71 o 
  -1   8   9       10.58        8.64      4.90 o 
   0   8   9       85.97       98.67      7.55 o 
   1   8   9      199.64      182.88     30.57 o 
   2   8   9      161.06      175.60      8.68 o 
   3   8   9       40.53       23.91      9.11 o 
   4   8   9        4.31        2.38      4.61 o 
   5   8   9       65.23       67.32     15.20 o 
  -9   9   9       53.52       61.10      5.48 o 
  -8   9   9       39.61       33.72      4.17 o 
  -7   9   9        4.98        2.83      3.31 o 
  -6   9   9       28.66       26.44      4.49 o 
  -5   9   9        0.05       -2.67      4.28 o 
  -4   9   9      159.35      161.67      9.43 o 
  -3   9   9      276.62      296.06      7.76 o 
  -2   9   9        1.25        0.78      3.94 o 
  -1   9   9       85.27       80.45      6.97 o 
   0   9   9       61.65       49.12     11.86 o 
   1   9   9       14.90        5.62      5.28 o 
   2   9   9       75.11       82.15      7.31 o 
   3   9   9       32.91       23.59      6.87 o 
   4   9   9        8.89        1.65      4.51 o 
   5   9   9       11.45       10.49      7.19 o 
  -8  10   9       14.41       17.14      3.68 o 
  -7  10   9       51.63       52.47      4.52 o 
  -6  10   9      121.73      117.83      5.48 o 
  -5  10   9      103.76      111.16      6.43 o 
  -4  10   9       12.33       17.94      4.70 o 
  -3  10   9      104.19      106.81      8.06 o 
  -2  10   9      105.41      113.58      7.09 o 
  -1  10   9        0.11        3.20      5.32 o 
   0  10   9        3.41        2.84      4.75 o 
   1  10   9      426.26      441.53     11.44 o 
   2  10   9       54.82       56.54      8.90 o 
   3  10   9        3.76        2.57      4.42 o 
   4  10   9       40.61       22.99     10.98 o 
  -8  11   9        1.58        1.50      3.01 o 
  -7  11   9       16.33       17.70      4.20 o 
  -6  11   9        6.81        6.64      3.53 o 
  -5  11   9        0.55       -0.93      4.79 o 
  -4  11   9      149.89      149.90      6.58 o 
  -3  11   9      168.22      180.31      7.33 o 
  -2  11   9        3.23        4.13      4.25 o 
  -1  11   9      149.43      178.16      8.02 o 
   0  11   9       24.93       16.15      6.85 o 
   1  11   9        4.09        9.73      5.12 o 
   2  11   9       68.99       42.03     10.45 o 
   3  11   9       68.81       63.62     17.56 o 
   4  11   9       62.61       64.73     11.83 o 
  -8  12   9       24.19       27.02      4.93 o 
  -7  12   9        4.69        5.82      3.57 o 
  -6  12   9      406.10      433.64      9.43 o 
  -5  12   9        4.65       11.03      4.37 o 
  -4  12   9        5.77        6.10      5.51 o 
  -3  12   9       98.71       98.30      8.04 o 
  -2  12   9        6.13       10.95      4.54 o 
  -1  12   9       21.65       14.94      4.96 o 
   0  12   9       15.02        9.95      4.88 o 
   1  12   9       10.12        4.09      4.56 o 
   2  12   9      170.32      205.72      9.72 o 
   3  12   9       13.87       11.19      5.11 o 
   4  12   9       10.36       12.83      6.35 o 
  -8  13   9       11.86        7.58      4.63 o 
  -7  13   9       86.02       85.51      4.64 o 
  -6  13   9       20.81       20.42      5.15 o 
  -5  13   9        3.14        1.82      3.66 o 
  -4  13   9       18.89       12.82      5.27 o 
  -3  13   9       24.96       20.69      5.46 o 
  -2  13   9        0.08        4.76      4.24 o 
  -1  13   9       21.72       12.50      4.78 o 
   0  13   9        1.06       -1.28      4.02 o 
   1  13   9        6.47        7.06      5.76 o 
   2  13   9       40.36       42.28     11.26 o 
   3  13   9        4.04       15.87      5.47 o 
   4  13   9       33.72       34.37      9.60 o 
  -8  14   9        0.37        1.28      3.62 o 
  -7  14   9      123.16      134.65      6.00 o 
  -6  14   9       39.24       31.29      5.41 o 
  -5  14   9       46.26       48.49      6.83 o 
  -4  14   9        4.37        9.76      4.78 o 
  -3  14   9      128.84      144.92      7.52 o 
  -2  14   9       19.17       14.98      4.87 o 
  -1  14   9        5.99        2.47      4.81 o 
   0  14   9        1.98       -2.05      4.11 o 
   1  14   9       91.27       89.74     17.30 o 
   2  14   9        2.39        1.30      4.01 o 
   3  14   9        0.49       -3.15      5.46 o 
   4  14   9       25.87       32.07      6.60 o 
  -7  15   9        0.17        1.84      4.04 o 
  -6  15   9        0.04        5.65      5.34 o 
  -5  15   9       28.96       20.50      4.82 o 
  -4  15   9       84.46       71.20     16.24 o 
  -3  15   9       39.54       46.97      6.57 o 
  -2  15   9       11.36        4.84      4.97 o 
  -1  15   9        0.76        3.23      4.81 o 
   0  15   9       69.18       68.16     18.86 o 
   1  15   9        1.52        1.67      3.67 o 
   2  15   9       64.21       46.39     12.84 o 
   3  15   9       31.48       34.10     11.20 o 
  -7  16   9        0.05        1.51      3.81 o 
  -6  16   9      265.60      291.85      9.14 o 
  -5  16   9       41.40       43.34      6.35 o 
  -4  16   9        0.42        0.12      4.72 o 
  -3  16   9       32.66       27.72      5.44 o 
  -2  16   9       76.67       83.92     21.25 o 
  -1  16   9        4.14        3.20      4.75 o 
   0  16   9        0.00        5.57      4.92 o 
   1  16   9       24.73       19.22      7.41 o 
   2  16   9       31.37       23.51      7.00 o 
   3  16   9        0.02       -5.82      6.93 o 
  -7  17   9       22.61       20.54      6.30 o 
  -6  17   9        3.80        3.22      4.49 o 
  -5  17   9        6.22        7.71      4.84 o 
  -4  17   9       20.91       12.99      4.98 o 
  -3  17   9        2.14        2.55      4.22 o 
  -2  17   9        8.36        1.99      4.97 o 
  -1  17   9       15.94        5.46      4.56 o 
   0  17   9       90.09       85.95     15.58 o 
   1  17   9       43.23       41.31     12.28 o 
   2  17   9        1.09        2.90      5.25 o 
   3  17   9        6.08        1.91      4.12 o 
  -6  18   9        1.04       -2.45      4.90 o 
  -5  18   9        0.04        2.77      4.63 o 
  -4  18   9        0.90        2.88      3.96 o 
  -3  18   9       99.62       85.10     22.87 o 
  -2  18   9       12.73        8.39      6.89 o 
  -1  18   9        2.90        0.60      4.12 o 
   0  18   9        0.10       -0.86      4.62 o 
   1  18   9       59.06       62.57     17.76 o 
   2  18   9       16.91       21.05      6.97 o 
  -6  19   9        2.15        1.16      4.01 o 
  -5  19   9       16.38       19.51      6.91 o 
  -4  19   9       14.17       10.03      5.19 o 
  -3  19   9        2.85       -0.54      3.74 o 
  -2  19   9        5.39        5.16      5.06 o 
  -1  19   9        1.55       -0.51      3.77 o 
   0  19   9        6.07       14.24      5.44 o 
   1  19   9        5.67        6.46      4.70 o 
   2  19   9       11.98       20.68      8.20 o 
  -5  20   9       13.44       19.93      5.55 o 
  -4  20   9        0.75        3.51      3.95 o 
  -3  20   9       26.60        8.57      6.13 o 
  -2  20   9       53.19       -0.41      4.08 o 
  -1  20   9        7.25        2.58      4.46 o 
   0  20   9       21.83        6.98      4.91 o 
   1  20   9        1.96       -1.21      4.39 o 
  -4  21   9        0.26        0.66      5.70 o 
  -3  21   9        0.94       -1.19      3.88 o 
  -2  21   9        0.60       -4.38      4.69 o 
  -1  21   9       20.54        7.92      4.71 o 
   0  21   9       52.84       15.04      8.55 o 
  -3  22   9       15.07        6.08      4.93 o 
  -2  22   9       13.12        5.78      4.56 o 
  -1  22   9       16.03        1.71      4.14 o 
  -8   0  10      308.23      338.44     11.05 o 
  -6   0  10      157.23      140.46      8.82 o 
  -4   0  10       42.08       18.29     18.50 o 
  -2   0  10      259.39      235.35     12.57 o 
   0   0  10      296.66      305.41     13.59 o 
   2   0  10       38.03       46.03      9.75 o 
   4   0  10       14.63       10.96     12.73 o 
  -9   1  10        3.86        1.81      3.93 o 
  -8   1  10        9.64        6.84      4.43 o 
  -7   1  10       13.12        2.06      3.93 o 
  -6   1  10       20.20       10.98      4.55 o 
  -5   1  10      234.82      256.07      8.46 o 
  -4   1  10      165.21      168.85      9.28 o 
  -3   1  10       23.85       20.17      6.63 o 
  -2   1  10       88.27      106.48      8.72 o 
  -1   1  10       38.79       35.18      7.57 o 
   0   1  10       15.07       14.39      6.16 o 
   1   1  10        8.65        7.42      5.26 o 
   2   1  10      126.01      123.24      9.59 o 
   3   1  10       38.47       31.94      7.22 o 
   4   1  10        9.18        9.38      6.38 o 
  -9   2  10        1.42       -2.12     11.54 o 
  -8   2  10        3.52        0.11      3.44 o 
  -7   2  10      277.44      297.29      9.73 o 
  -6   2  10        0.00        1.61      3.74 o 
  -5   2  10       13.00        6.17      5.76 o 
  -4   2  10        9.07        5.13      5.40 o 
  -3   2  10        0.30       -4.44      5.12 o 
  -2   2  10        2.29        8.30      5.68 o 
  -1   2  10      373.07      374.13     12.04 o 
   0   2  10       18.88       19.09      6.32 o 
   1   2  10       37.52       37.17      7.75 o 
   2   2  10       28.39       38.69      7.32 o 
   3   2  10        2.86        1.97      4.87 o 
   4   2  10        5.80        1.35      5.37 o 
  -8   3  10        1.75        6.99      4.37 o 
  -7   3  10       41.98       21.03      8.93 o 
  -6   3  10        9.16        4.19      4.33 o 
  -5   3  10      526.70      566.69     11.06 o 
  -4   3  10       95.27      101.97      8.57 o 
  -3   3  10        4.02       -0.60      4.04 o 
  -2   3  10       34.73       34.25      6.17 o 
  -1   3  10      245.87      263.50      9.31 o 
   0   3  10        8.93        6.10      5.16 o 
   1   3  10       10.70        9.89      6.37 o 
   2   3  10       24.08       19.94      6.60 o 
   3   3  10       33.34       15.75      7.26 o 
   4   3  10       36.64        8.46      5.89 o 
  -8   4  10      186.67      204.86      9.93 o 
  -7   4  10       16.88        9.74      4.33 o 
  -6   4  10       50.54       30.01      8.02 o 
  -5   4  10        1.29        2.31      4.28 o 
  -4   4  10       74.70       72.89     15.46 o 
  -3   4  10       50.28       51.51      7.70 o 
  -2   4  10      332.12      315.47     11.09 o 
  -1   4  10      106.23      125.78      9.38 o 
   0   4  10      122.85      129.06      8.59 o 
   1   4  10        0.48        0.56      4.32 o 
   2   4  10        6.83        5.74      5.59 o 
   3   4  10       14.79        5.08      5.91 o 
   4   4  10       14.08        0.48      4.93 o 
  -8   5  10        0.62        2.12      3.73 o 
  -7   5  10        6.85        3.78      4.18 o 
  -6   5  10       51.40       37.79      9.76 o 
  -5   5  10       26.80       20.12      7.69 o 
  -4   5  10      291.27      304.77      9.68 o 
  -3   5  10       11.23       15.43      5.62 o 
  -2   5  10       20.83       28.98      7.24 o 
  -1   5  10        3.94        6.29      6.09 o 
   0   5  10        0.57       -1.69      5.97 o 
   1   5  10        2.01       -0.43      4.22 o 
   2   5  10      164.85      152.16     27.01 o 
   3   5  10        8.68        1.74      5.07 o 
   4   5  10        0.78        5.63      5.97 o 
  -8   6  10       27.07       19.02      4.75 o 
  -7   6  10      208.96      221.16      7.50 o 
  -6   6  10        0.09        4.28      3.95 o 
  -5   6  10       25.73       20.00      7.32 o 
  -4   6  10       17.16       16.67      5.20 o 
  -3   6  10        5.23        6.55      5.01 o 
  -2   6  10        0.40        0.82      4.13 o 
  -1   6  10        8.62       10.75      5.47 o 
   0   6  10      167.10      166.99      8.24 o 
   1   6  10        0.30       -0.17      4.90 o 
   2   6  10       52.52       22.24     13.70 o 
   3   6  10       36.05       21.63     12.62 o 
   4   6  10        8.38        5.29      6.59 o 
  -8   7  10       23.53       13.81      4.86 o 
  -7   7  10       20.57       18.95      4.80 o 
  -6   7  10        1.47       -1.31      3.63 o 
  -5   7  10      619.26      684.49     12.07 o 
  -4   7  10        1.14        4.09      4.78 o 
  -3   7  10       28.96       18.06      5.50 o 
  -2   7  10        5.16        9.07      5.20 o 
  -1   7  10      199.38      212.39      8.64 o 
   0   7  10        9.58        3.07      5.25 o 
   1   7  10        2.34       -2.31      5.01 o 
   2   7  10        5.91        5.61      6.64 o 
   3   7  10       47.77       31.31     19.62 o 
   4   7  10       26.35       11.07      6.70 o 
  -8   8  10       58.93       48.76      7.77 o 
  -7   8  10      106.47       92.12      8.07 o 
  -6   8  10        9.02        3.67      4.19 o 
  -5   8  10        1.34       -0.56      3.35 o 
  -4   8  10      113.00      116.97      7.04 o 
  -3   8  10       37.07       42.52      7.29 o 
  -2   8  10      113.02      124.00     10.10 o 
  -1   8  10      121.01      112.84     23.38 o 
   0   8  10        2.79        2.31      5.10 o 
   1   8  10        0.00       -5.34      5.72 o 
   2   8  10       15.79       10.18      6.23 o 
   3   8  10        4.71       -0.89      5.12 o 
  -8   9  10        1.82        3.14      5.11 o 
  -7   9  10        2.02        1.19      3.53 o 
  -6   9  10        3.22       -0.02      2.55 o 
  -5   9  10       13.96       12.87      4.99 o 
  -4   9  10      350.98      359.51     11.48 o 
  -3   9  10      122.26      139.21      7.19 o 
  -2   9  10       62.23       54.72     12.76 o 
  -1   9  10        2.16        1.76      5.54 o 
   0   9  10       48.52       37.20     10.52 o 
   1   9  10       61.89       26.79     17.18 o 
   2   9  10      115.39      122.07      9.29 o 
   3   9  10        0.00       -4.08      5.51 o 
  -8  10  10       31.41       33.35      5.47 o 
  -7  10  10       12.49        6.32      4.33 o 
  -6  10  10        0.00       -1.28      3.54 o 
  -5  10  10       37.59       42.11      6.79 o 
  -4  10  10      154.63      163.26      7.92 o 
  -3  10  10        8.31        5.06      4.73 o 
  -2  10  10       22.43       14.17      5.73 o 
  -1  10  10       83.87       54.14     25.58 o 
   0  10  10       97.99      108.30     20.25 o 
   1  10  10      104.79       89.33     36.35 o 
   2  10  10        3.18       -1.64      4.70 o 
   3  10  10       68.81       38.92     19.15 o 
  -7  11  10        3.27        0.75      3.50 o 
  -6  11  10        0.00        3.66      4.73 o 
  -5  11  10      369.35      410.74     10.87 o 
  -4  11  10       14.74        9.33      5.65 o 
  -3  11  10        2.51        2.28      4.33 o 
  -2  11  10       10.97        1.03      3.95 o 
  -1  11  10       69.76       59.43     12.27 o 
   0  11  10        2.99        4.49      5.36 o 
   1  11  10        7.58        3.42      6.04 o 
   2  11  10        7.92        3.57      5.01 o 
   3  11  10       93.39       99.31     19.03 o 
  -7  12  10      162.78      165.72      7.31 o 
  -6  12  10        0.26       -2.69      4.31 o 
  -5  12  10       40.26       39.54      7.81 o 
  -4  12  10       41.75       22.66      9.12 o 
  -3  12  10        0.21       -1.67      3.96 o 
  -2  12  10       23.53       14.09      6.28 o 
  -1  12  10        8.42        4.07      4.76 o 
   0  12  10        1.51       -2.69      5.39 o 
   1  12  10       18.40       11.47      7.05 o 
   2  12  10       38.35       15.59     10.52 o 
   3  12  10       23.21        8.89      6.78 o 
  -7  13  10        2.52        0.00      3.15 o 
  -6  13  10        0.13        0.47      4.08 o 
  -5  13  10       88.24      104.97      6.98 o 
  -4  13  10      101.91       87.04     23.67 o 
  -3  13  10        9.18        9.87      5.54 o 
  -2  13  10       80.49       64.95     11.81 o 
  -1  13  10        5.88        2.77      4.51 o 
   0  13  10        0.78        3.23      4.88 o 
   1  13  10       24.29       13.05      7.78 o 
   2  13  10       31.21       29.71     11.22 o 
  -7  14  10        1.84        2.85      3.60 o 
  -6  14  10       10.72        4.00      5.78 o 
  -5  14  10       25.40       24.85      6.56 o 
  -4  14  10      207.33      207.17      9.12 o 
  -3  14  10        0.56       -4.23      5.72 o 
  -2  14  10       57.53       29.38     14.98 o 
  -1  14  10        1.83        6.14      5.33 o 
   0  14  10       16.65       13.56      5.53 o 
   1  14  10       14.07       10.09      6.01 o 
   2  14  10        3.47       10.05      6.44 o 
  -6  15  10        2.97        2.48      5.73 o 
  -5  15  10      171.96      192.27      8.47 o 
  -4  15  10       23.88       23.58     10.42 o 
  -3  15  10       16.34       10.87      5.02 o 
  -2  15  10        5.20        3.37      5.59 o 
  -1  15  10       74.35       64.31     18.22 o 
   0  15  10       13.11        9.40      7.42 o 
   1  15  10       51.43       42.22     18.26 o 
   2  15  10       19.53       28.37     12.94 o 
  -6  16  10       10.04       13.22      5.65 o 
  -5  16  10       61.27       49.72     15.64 o 
  -4  16  10        6.34        0.66      4.12 o 
  -3  16  10        3.66        3.53      5.77 o 
  -2  16  10        6.69        3.33      4.54 o 
  -1  16  10       72.90       67.64     20.35 o 
   0  16  10        2.52        5.87      6.00 o 
   1  16  10        1.45        0.00      3.98 o 
  -5  17  10       47.31       34.55     11.46 o 
  -4  17  10        4.74        4.29      6.77 o 
  -3  17  10        0.23       -0.21      3.66 o 
  -2  17  10       52.25       31.28     13.69 o 
  -1  17  10       19.85       10.12      5.55 o 
   0  17  10        2.97        0.40      4.55 o 
   1  17  10        1.58        0.11      3.43 o 
  -5  18  10        0.28        3.62      5.27 o 
  -4  18  10      189.43      211.33      8.39 o 
  -3  18  10        6.36        3.68      5.17 o 
  -2  18  10       37.98       17.73     11.50 o 
  -1  18  10        0.42        3.43      4.99 o 
   0  18  10       12.64       15.28      7.77 o 
  -4  19  10        9.79        8.12      5.62 o 
  -3  19  10       17.46        5.33      5.13 o 
  -2  19  10       18.47        5.28      5.36 o 
  -1  19  10        9.15        2.56      5.02 o 
  -7   0  11       10.15        0.01      3.95 o 
  -5   0  11      120.37      145.16      9.53 o 
  -3   0  11       53.68       19.11     17.27 o 
  -1   0  11       72.23       76.26     11.19 o 
   1   0  11       38.70       51.39     12.11 o 
   3   0  11       12.51       23.73     12.14 o 
  -8   1  11        9.98        5.17      4.55 o 
  -7   1  11       15.04        4.00      4.64 o 
  -6   1  11       33.91       17.48      9.55 o 
  -5   1  11        7.16        1.82      3.90 o 
  -4   1  11       15.84        6.47      6.59 o 
  -3   1  11      267.91      319.80     11.57 o 
  -2   1  11      241.88      270.50     11.16 o 
  -1   1  11        0.03        0.70      5.25 o 
   0   1  11        2.58        2.49      5.82 o 
   1   1  11        0.27       -4.18      6.83 o 
   2   1  11        4.98        1.63      5.25 o 
   3   1  11        0.71        4.32      6.53 o 
  -8   2  11        0.03        0.52      6.05 o 
  -7   2  11        0.50       -1.07      4.12 o 
  -6   2  11       33.78       21.76      7.54 o 
  -5   2  11        5.04        2.03      5.47 o 
  -4   2  11        4.40        5.05      6.61 o 
  -3   2  11        3.70        1.92      5.45 o 
  -2   2  11       95.44       71.94     20.70 o 
  -1   2  11        1.40        6.64      6.35 o 
   0   2  11      193.82      230.51     10.00 o 
   1   2  11       17.93       24.31      7.52 o 
   2   2  11        0.04        2.95      5.51 o 
   3   2  11        7.76        1.12      5.41 o 
  -7   3  11       18.22        7.32      4.65 o 
  -6   3  11       83.93       26.93     13.46 o 
  -5   3  11       47.59       35.20     12.00 o 
  -4   3  11       12.09       11.60      7.08 o 
  -3   3  11        8.39        6.96      6.33 o 
  -2   3  11      341.25      378.71     16.51 o 
  -1   3  11       51.18       42.86     13.96 o 
   0   3  11        4.27        5.09      7.11 o 
   1   3  11       36.09       42.01      7.30 o 
   2   3  11        4.16        4.11      6.95 o 
  -7   4  11        4.95        5.35      5.25 o 
  -6   4  11        0.05        0.54      3.49 o 
  -5   4  11      158.77      149.90      8.92 o 
  -4   4  11       56.03       26.49     17.49 o 
  -3   4  11       70.25       60.67     16.95 o 
  -2   4  11        0.38       -5.98      5.98 o 
  -1   4  11       33.18       35.17      8.56 o 
   0   4  11       13.38       20.47      7.22 o 
   1   4  11       21.39       18.60      8.03 o 
   2   4  11        0.06        3.17      6.46 o 
  -7   5  11        2.01       -0.89      3.64 o 
  -6   5  11       39.16       17.79      8.48 o 
  -5   5  11        9.63        3.06      4.66 o 
  -4   5  11       44.84       32.25     11.69 o 
  -3   5  11      506.77      543.10     15.19 o 
  -2   5  11        3.93        2.61      5.74 o 
  -1   5  11       11.56        8.21      5.96 o 
   0   5  11        0.62        9.81      6.14 o 
   1   5  11        0.47       -7.02      7.02 o 
   2   5  11        0.02        0.86      5.30 o 
  -7   6  11        1.94        0.99      4.07 o 
  -6   6  11       52.95       20.99     11.43 o 
  -5   6  11       17.24       13.79      7.95 o 
  -4   6  11       26.40       23.75      6.81 o 
  -3   6  11       16.48       15.36      7.08 o 
  -2   6  11        1.09        0.37      5.51 o 
  -1   6  11        2.07        1.16      5.18 o 
   0   6  11      138.69      139.38      9.80 o 
   1   6  11       59.06       56.22      7.74 o 
   2   6  11       38.55       24.59     12.56 o 
  -7   7  11       38.42       17.42      9.10 o 
  -6   7  11      130.85      136.62     17.48 o 
  -5   7  11       28.82       26.29      9.73 o 
  -4   7  11       16.53       17.04      5.77 o 
  -3   7  11       25.08       16.62      8.46 o 
  -2   7  11      133.90      155.52      9.63 o 
  -1   7  11       53.43       39.70      9.88 o 
   0   7  11       30.27       16.55      6.71 o 
   1   7  11       44.70       46.63     13.51 o 
   2   7  11        3.71        3.58      5.64 o 
  -7   8  11        2.50        2.23      3.96 o 
  -6   8  11        1.09        1.69      4.49 o 
  -5   8  11       23.49       17.79      7.03 o 
  -4   8  11       24.56       22.87      6.43 o 
  -3   8  11       16.95       16.26      6.65 o 
  -2   8  11       35.42       22.52      8.42 o 
  -1   8  11       34.19       19.11      6.84 o 
   0   8  11       69.85       71.17     12.92 o 
   1   8  11        0.74        2.55      5.76 o 
   2   8  11        8.37       10.02      8.61 o 
  -7   9  11       24.35       22.66      5.83 o 
  -6   9  11        0.16       -1.88      3.84 o 
  -5   9  11        7.82        6.11      5.95 o 
  -4   9  11       34.58       19.91      6.68 o 
  -3   9  11      267.27      270.89      9.37 o 
  -2   9  11       44.07       44.96      9.37 o 
  -1   9  11        0.33        4.74      5.58 o 
   0   9  11        0.58        0.92      4.88 o 
   1   9  11       51.14       16.66     10.14 o 
   2   9  11        8.54        9.84      6.62 o 
  -6  10  11       70.01       47.21     16.33 o 
  -5  10  11       46.78       42.33      8.98 o 
  -4  10  11        7.62        1.85      5.38 o 
  -3  10  11       19.77       10.16      6.01 o 
  -2  10  11       20.14       10.53      5.93 o 
  -1  10  11       30.56       38.47      7.85 o 
   0  10  11        1.29        3.49      5.57 o 
   1  10  11       23.17        6.69      7.21 o 
  -6  11  11      106.65      115.07      9.56 o 
  -5  11  11        0.51       -2.95      5.08 o 
  -4  11  11       73.14       68.48     13.40 o 
  -3  11  11       52.64       43.75     14.24 o 
  -2  11  11       42.19       26.94     10.87 o 
  -1  11  11       34.60       35.10      7.63 o 
   0  11  11       35.61       21.30     13.72 o 
   1  11  11        4.55        5.29      6.25 o 
  -6  12  11       30.19       11.79      5.89 o 
  -5  12  11        5.72        4.08      5.42 o 
  -4  12  11       28.01       16.10      6.32 o 
  -3  12  11       55.62       33.21     12.07 o 
  -2  12  11        0.53        0.17      4.47 o 
  -1  12  11        4.94        2.71      5.56 o 
   0  12  11       43.23       39.83     17.38 o 
   1  12  11        5.08        5.17      6.48 o 
  -5  13  11       16.57       13.96      6.24 o 
  -4  13  11        1.76       -1.47      4.66 o 
  -3  13  11      134.37      142.87      9.26 o 
  -2  13  11        0.06        3.23      6.26 o 
  -1  13  11       11.30        3.55      5.85 o 
   0  13  11        0.31       -1.02      5.02 o 
  -5  14  11       48.74       32.29      7.03 o 
  -4  14  11        4.39        5.88      5.59 o 
  -3  14  11       15.42        9.63      6.39 o 
  -2  14  11        3.32        2.72      4.96 o 
  -1  14  11        2.74       -3.13      7.17 o 
   0  14  11        1.21        8.93      6.53 o 
  -4  15  11       18.21       14.10      7.30 o 
  -3  15  11       42.93       27.26      8.72 o 
  -2  15  11       11.39        4.60      5.25 o 
  -1  15  11        0.05        2.74      5.22 o 
  -3  16  11       23.44       13.87      6.51 o 
  -2  16  11        4.73        9.43      5.97 o 
  -6   0  12        1.32        0.95      5.72 o 
  -4   0  12       20.61        4.95     10.72 o 
  -2   0  12      169.02      185.97     15.56 o 
   0   0  12        0.14       -8.40      9.44 o 
  -6   1  12       48.24       14.57      9.41 o 
  -5   1  12       32.01       16.08      8.61 o 
  -4   1  12      229.59      277.12     11.63 o 
  -3   1  12      101.67       75.47     30.50 o 
  -2   1  12        0.13        0.67      6.19 o 
  -1   1  12       31.96       36.19      9.02 o 
   0   1  12        3.89        7.10      7.10 o 
   1   1  12       30.72       23.60      8.27 o 
  -6   2  12        0.00       -3.25      5.65 o 
  -5   2  12       25.68       11.11      7.67 o 
  -4   2  12        0.08        3.34      8.10 o 
  -3   2  12       29.35        7.72      8.21 o 
  -2   2  12       89.83       85.32     18.67 o 
  -1   2  12      250.27      299.13     12.96 o 
   0   2  12        0.03       -3.23      7.38 o 
   1   2  12       15.39       26.34      7.76 o 
  -6   3  12        2.66        1.42      4.70 o 
  -5   3  12       32.89       18.92     11.29 o 
  -4   3  12       25.74       14.18      8.51 o 
  -3   3  12       32.33       21.94      8.47 o 
  -2   3  12        3.47       -5.14      7.18 o 
  -1   3  12        8.68       12.37      7.79 o 
   0   3  12        2.09       -3.16      6.42 o 
  -6   4  12        1.83       -2.15      4.83 o 
  -5   4  12       27.90        9.52      7.01 o 
  -4   4  12        0.38        0.21      4.50 o 
  -3   4  12        0.18       -1.57      5.86 o 
  -2   4  12      132.96      174.71     11.63 o 
  -1   4  12       15.32        9.38      7.65 o 
   0   4  12        5.47       -1.24      5.66 o 
  -6   5  12       64.67       26.12     13.44 o 
  -5   5  12        1.97        1.40      4.71 o 
  -4   5  12      239.12      261.50     10.15 o 
  -3   5  12       12.74       10.11      7.48 o 
  -2   5  12        5.92        4.37      7.05 o 
  -1   5  12        6.50        6.25      6.69 o 
   0   5  12        5.50       22.27      8.27 o 
  -5   6  12       16.88        4.89      5.93 o 
  -4   6  12        2.01        3.06      5.73 o 
  -3   6  12        1.66        3.26      6.11 o 
  -2   6  12      177.81      202.76     11.96 o 
  -1   6  12      108.74       96.21     22.10 o 
   0   6  12        1.05       -1.92      7.31 o 
  -5   7  12       34.80       19.77     11.03 o 
  -4   7  12       10.44       20.48      8.47 o 
  -3   7  12       23.71       18.03      8.46 o 
  -2   7  12        8.97        6.75      7.25 o 
  -1   7  12       13.92       16.71      7.49 o 
   0   7  12       10.08        7.60      6.75 o 
  -5   8  12       19.19       16.08      7.12 o 
  -4   8  12        0.88       -2.38      6.13 o 
  -3   8  12        1.01        8.92      6.43 o 
  -2   8  12       30.09       22.00      8.97 o 
  -1   8  12      115.95      122.00     24.01 o 
  -4   9  12      116.14      113.82     17.26 o 
  -3   9  12        2.86        4.27      5.60 o 
  -2   9  12        0.83       10.84      6.87 o 
  -1   9  12        6.07        8.11      9.33 o 
  -4  10  12        0.32        2.72      5.29 o 
  -3  10  12        0.51       -0.63      5.00 o 
  -2  10  12       98.00       95.65     28.09 o 
  -3  11  12       10.96        6.56      6.33 o 
                                                 
